# Supplementary material for: Microbial-driven preterm labour involves crosstalk between the innate and adaptive immune response
Source: Nat Commun. 2022 Feb 21;13:975. doi: 10.1038/s41467-022-28620-1 (PMC8861006; doi:10.1038/s41467-022-28620-1)
Supplement: Supplementary file 4 — Supplementary Data 1 [file 41467_2022_28620_MOESM4_ESM.xlsx]

## Sheet: Data source file 1
#NAME	ENA run accession GenBank	Sample Gestation	Sample Gestation (days)	Gestation Group (A =12-16+6), B=17 to 24, C25-34	Gestation at delivery	Gestation at delivery (days)	Preterm v Term	PT/TU/TI	Cervical cerclage	Gestation cerclage insertion	Stitch material	Progesterone	Age	BMI	Ethnicity	Run number	Collection timepoints vaginal microbiome	CVF IFN-gamma (pg/ml)	CVF IL-10 (pg/ml)	CVF IL-2 (pg/ml)	CVF IL-5 (pg/ml)	CVF TNF-alpha (pg/ml)	CVF GM-CSF (pg/ml)	CVF IL-1beta (pg/ml)	CVF IL-18 (pg/ml)	CVF IL-4 (pg/ml)	CVF IL-6 (pg/ml)	CVF IL-8 (pg/ml)	CVF C5 (ng/ml)	CVF C5a (pg/ml)	CVF MBL (ng/ml)	CVF C3b/iC3b (ng/ml)	CVF IgA (pg/ml)	CVF IgE (pg/ml)	CVF IgG1 (pg/ml)	CVF IgG2 (pg/ml)	CVF IgG3 (pg/ml)	CVF IgG4 (pg/ml)	CVF IgM (pg/ml)	Dom/dep VAL	sampleID	read_count	Lactobacillus_crispatus	Lactobacillus_iners	Gardnerella_vaginalis	Lactobacillus_gasseri	Lactobacillus_jensenii	g_Bifidobacterium	Lactobacillus_acidophilus
G006	ERR4864746	14.1	99	A	40.4	284	Term	TU	No	NA	NA	No	30	21	White	5298	ABC	6.48	0.8	72.91	1.24	0.66	0.3	0.4	12.27	1.27	0.33	21.79	7.9	3.11	0.04	0.3	11951.8	6.59	496476	39165	23930.4	3745.56	28335.8	dominant	ptrim_5298-G006-28FCombo-	26355	23291	2268	246	87	7	0	0
G007	ERR4864747	21.3	150	B	39.5	278	Term	TU	No	NA	NA	No	38	19	White	5298	ABC	13.99	0.87	126.73	1.24	0.96	4.56	4.28	5.09	14.88	0.6	47.53	1.36	18.25	0.12	35.2	23957	10.22	824309	117480	22315	19011.5	35268	deplete	ptrim_5298-G007-28FCombo-	18951	57	0	0	0	0	0	0
G012	ERR4864752	16.2	114	A	38.2	268	Term	TI	Yes	21.3	Nylon	No	33	22	White	5298	ABC	20.77	1.09	76.12	1.24	1.68	0.65	8.97	12.16	22.94	0.98	723.58	0.3	34.24	0.26	2.31	35338.7	18.3	1.2841e+06	259371	7839.72	45180.1	75756.3	dominant	ptrim_5298-G012-28FCombo-	24528	24371	22	0	0	55	0	0
G014	ERR4864754	34.4	242	C	39.5	278	Term	TU	No	NA	NA	No	38	19	White	5298	ABC	17.74	1.13	75.83	1.24	1.79	1.18	27.06	14.72	24.85	1.01	530.29	3.5	63.87	0.35	123.87	23794.1	26.38	3.11061e+06	386042	42957.3	74636.6	79077.1	deplete	ptrim_5298-G014-28FCombo-	30574	41	0	0	0	0	29445	0
G015	ERR4864755	15.6	111	A	41.2	289	Term	TU	No	NA	NA	No	30	23	White	5298	ABC	14.23	0.84	86.75	1.22	1	0.33	9.05	13.11	10.7	0.48	78.96	0.3	43.65	0.03	0.3	21988.1	4.06	675562	10269.9	527.2	80	25985.2	dominant	ptrim_5298-G015-28FCombo-	36116	35005	7	0	0	0	0	0
G019	ERR4864759	21.2	149	B	38.2	268	Term	TI	Yes	21.3	Nylon	Yes	33	22	White	5298	ABC	16.92	1.07	86.52	1.22	1.73	0.93	19.89	13.99	25.4	0.76	593.5	2.15	61.57	0.72	57.41	32044.9	22.92	1.1415e+06	412501	6293.9	78728.2	89439.7	dominant	ptrim_5298-G019-28FCombo-	15230	14978	78	0	0	61	0	0
G021	ERR4864761	19.6	139	B	41.2	289	Term	TU	No	NA	NA	No	30	23	White	5298	ABC	17	0.86	83.11	1.23	1.16	0.72	3.11	11.53	9.83	0.46	124.13	2.15	25.1	0.03	0.3	28757.2	4.83	701343	11992.9	1171.6	1000	33550.1	dominant	ptrim_5298-G021-28FCombo-	32500	32487	0	0	13	0	0	0
G029	ERR4864769	13.3	94	A	39.5	278	Term	TU	No	NA	NA	No	38	19	White	5298	ABC	28.84	1.69	93.47	1.22	3.13	3	109.5	14.79	38	6.78	1614.77	4.12	68.15	0.55	281.82	30502.1	30.72	7.03214e+06	670381	64883.6	117683	117179	deplete	ptrim_5298-G029-28FCombo-	20423	44	4	0	0	0	0	0
G030	ERR4864770	29	203	C	31.4	221	Preterm	PT	Yes	18.3	Mersilene	Yes	42	24	White	5298	ABC	6.16	1	36.37	1	1	0.2	1408.04	1.51	29.92	0.52	44042.7	20.96	2209.04	24.7	8.52	1393900	68.1	1.81643e+07	1.80348e+06	4209.64	466506	1456300	dominant	ptrim_5298-G030-28FCombo-	30285	28456	0	465	126	0	170	0
G031	ERR4864771	28.5	201	C	32.3	227	Preterm	PT	No	NA	NA	No	39	26	White	5298	ABC	1	1	31.55	1	1	0.2	5.13	0.3	9.7	0.4	1737	8.73	178.16	0.09	0.3	76373	9.84	3.48504e+06	45818.4	2123.04	4309.1	52286.2	dominant	ptrim_5298-G031-28FCombo-	26214	26193	0	0	0	0	0	0
G032	ERR4864772	24.5	173	B	41.5	292	Term	TU	No	NA	NA	No	36	20	White	5298	ABC	9.91	1.09	84.8	1.24	0.84	0.2	86.16	15.29	5.72	0.41	1987.16	6.37	130.9	1.02	17.9	43843.3	10.74	17560000	129312	26510.2	2331.14	151212	dominant	ptrim_5298-G032-28FCombo-	23982	37	15332	25	40	8400	0	0
G034	ERR4864774	21.3	150	B	38	266	Term	TI	Yes	16	Nylon	No	36	23	Other	5298	ABC	3.55	1.13	0.2	0.2	0.1	0.04	15.14	1.49	3.23	0.1	887.06	2	205.92	1.34	0.3	34904.5	13.21	20281000	164011	1569.94	25578	95135.6	dominant	ptrim_5298-G034-28FCombo-	23544	1181	9997	308	14	11919	0	0
G035	ERR4864775	32.1	225	C	39.3	276	Term	TU	No	NA	NA	No	43	20	White	5298	ABC	1	1	28.53	1	1	0.2	190.16	1.93	1	0.4	1345.5	4.97	99.05	1.45	6.48	70269.9	43.51	544510	551329	15791.3	114188	143260	deplete	ptrim_5298-G035-28FCombo-	43531	41	10995	28556	0	0	0	0
G036	ERR4864776	34.6	244	C	40.4	284	Term	TU	No	NA	NA	No	30	21	White	5298	ABC	9.55	0.96	78.06	1.26	1.21	0.2	5.45	12.13	13.88	0.55	48.99	1.36	20.35	0.03	0.34	21300.2	10.89	2082700	77558.8	21536.4	9325.55	40696.6	dominant	ptrim_5298-G036-28FCombo-	24250	22910	516	335	0	0	0	0
G037	ERR4864777	22.1	155	B	40.4	284	Term	TU	No	NA	NA	No	30	21	White	5298	ABC	18.11	1.03	80.56	1.17	1.68	0.67	11.49	13.88	24.73	0.78	533.22	5.28	61.18	0.04	19.02	21269.6	7.73	675219	56848.9	8397.24	4352.13	35105.3	dominant	ptrim_5298-G037-28FCombo-	38630	38051	381	97	23	0	0	0
G043	ERR4864783	30.2	212	C	38.2	268	Term	TI	Yes	21.3	Nylon	Yes	33	22	White	5298	ABC	24.03	1.3	98.24	1.23	2.14	1.32	15.62	14.37	29.26	0.76	902.3	4.12	77.72	0.87	3.93	31219.4	16.48	1.94967e+06	196740	4963.37	35324.2	81383	dominant	ptrim_5298-G043-28FCombo-	34217	33700	0	0	0	377	0	0
G044	ERR4864784	22.3	157	B	39.2	275	Term	TI	Yes	13.5	Nylon	Yes	38	27	Other	5298	AB	13.14	0.98	92.44	1.24	1	0.18	0.4	13.32	7.36	0.45	77.12	0.3	15.29	0.03	0.3	16051.3	5.02	415280	18332.1	1313.53	206.57	25366.4	dominant	ptrim_5298-G044-28FCombo-	42256	41902	0	0	0	0	0	0
G045	ERR4864785	30.6	216	C	41.2	289	Term	TU	No	NA	NA	No	30	23	White	5298	ABC	19.77	0.15	74.9	1.47	0.66	0.01	2.83	12.35	11.37	0.34	168.03	0.3	45.27	0.03	0.3	26196.1	5.66	822140	14026.4	1402.42	80	31558.7	dominant	ptrim_5298-G045-28FCombo-	32091	31952	0	0	51	0	7	0
G047	ERR4864787	13.3	94	A	39.2	275	Term	TI	Yes	13.5	Nylon	Yes	38	27	Other	5298	AB	25.86	0.45	85.84	1.53	1.86	1.52	6.16	14.06	24.1	0.66	518.91	10.74	228.99	0.77	2.31	51108.2	17.09	3.17918e+06	173202	4663.44	30248.8	124871	dominant	ptrim_5298-G047-28FCombo-	27065	26930	0	0	0	0	0	0
G049	ERR4864789	30.3	213	C	37.6	265	Term	TU	No	NA	NA	No	37	22	Other	5298	ABC	17.81	0.23	66.13	1.45	1	0.28	9.47	12.2	16.9	0.58	340.21	5.83	109.28	0.15	4.69	89780.3	16.09	9.38754e+06	204181	5352.81	26875.5	76830.9	dominant	ptrim_5298-G049-28FCombo-	24502	25	19327	0	4423	0	0	0
G051	ERR4864791	23.4	165	B	39	273	Term	TI	Yes	18.1	Mersilene	No	43	23	White	5298	ABC	1	1	34.11	1	1	0.2	15.33	0.3	10.96	0.4	1795.1	11.95	233.28	0.27	0.3	111727	15.61	7.21846e+06	52640.6	4695.99	4738.48	132423	dominant	ptrim_5298-G051-28FCombo-	41894	40960	5	0	0	0	0	0
G054	ERR4864794	14.6	104	A	31.6	223	Preterm	PT	Yes	22.3	Mersilene	Yes	38	30	Other	5298	AB	5.26	1.02	151.7	1.7	1.13	0.82	16.66	14.58	15.47	0.25	1223.38	2	76.89	0.26	32.97	53086	59.81	2.99788e+06	1.60216e+06	41328.2	264958	104368	dominant	ptrim_5298-G054-28FCombo-	30704	29	0	0	30276	0	0	0
G055	ERR4864795	20.5	145	B	38	266	Term	TI	Yes	16.2	Nylon	No	36	37	Other	5298	ABC	1	1	38.41	1	1	0.2	137.79	0.3	1	0.4	297.1	12.95	21.12	0.46	77.74	106656	68.51	9.85708e+06	1.52377e+06	38137.4	170093	291066	deplete	ptrim_5298-G055-28FCombo-	24573	17	6350	14735	0	0	0	0
G056	ERR4864796	34.5	241	C	38	266	Term	TI	Yes	16.2	Nylon	No	36	37	Other	5298	ABC	6.16	1	40.28	1	1	0.2	297.28	0.3	24.4	0.4	4983.3	9.85	101.1	0.76	0.91	118680	15.42	1.05703e+07	140536	4043.05	11301.3	162719	deplete	ptrim_5298-G056-28FCombo-	23530	56	13299	7614	0	1202	0	0
G057	ERR4864797	32.2	226	C	39.4	277	Term	TU	No	NA	NA	No	37	35	Other	5298	ABC	11.97	1	109.62	1	1	15.18	258.7	16.53	17.53	0.44	20844.2	11.26	271.43	1.46	5.42	112301	60.57	9.84164e+06	1.09456e+06	12206.2	238446	195386	dominant	ptrim_5298-G057-28FCombo-	28148	8080	19883	0	0	22	0	0
G058	ERR4864798	13.3	94	A	35	245	Preterm	PT	Yes	14	Mersilene	No	27	28	Black	5298	ABC	1	1	57.33	1	1	0.2	2831.55	1.51	29.92	0.4	13184.3	3.46	1056.07	1.9	14.42	77332.7	37.31	7096300	502498	8323.83	69142.8	461086	deplete	ptrim_5298-G058-28FCombo-	11401	7021	13	3390	51	0	8	0
G062	ERR4864802	15.5	110	A	32.3	227	Preterm	PT	No	NA	NA	No	39	26	White	5298	ABC	1	1	42.01	1	1	0.2	6.66	0.3	1	0.4	470.7	2	26.36	0.02	0.3	49571.4	3.35	235301	10542.3	1985.75	336.96	31824.8	dominant	ptrim_5298-G062-28FCombo-	32898	32830	7	0	0	0	0	0
G063	ERR4864803	30.1	211	C	37.6	265	Term	TI	Yes	11.5	Nylon	No	33	30	Black	5298	ABC	1	1	47.99	1	1	0.2	30.39	0.3	1	0.4	715.1	12.95	259.97	0.67	5.42	233310	12.7	2979100	85659.4	1626.13	15233.4	59403	dominant	ptrim_5298-G063-28FCombo-	27700	29	25299	1262	0	0	0	0
G064	ERR4864804	30.2	212	C	38.6	272	Term	TU	No	NA	NA	No	37	19	White	5298	ABC	0.3	1	54.37	1	1	0.2	1.88	12.08	1	0.4	588.2	2	17.41	0.26	3.14	64765.1	9.78	953658	70846	13008	6184.85	45672.6	dominant	ptrim_5298-G064-28FCombo-	26562	24	26525	6	7	0	0	0
G066	ERR4864806	13.4	95	A	39	273	Term	TI	Yes	18.1	Mersilene	No	43	23	White	5298	ABC	1	1	18	1	1	0.2	0.58	0.3	1	0.4	44.1	4.97	15.77	0.04	0.3	54594.2	4.65	307265	13797.4	4657.02	865.19	45672.6	dominant	ptrim_5298-G066-28FCombo-	32114	32077	11	0	5	5	0	0
G067	ERR4864807	31.4	221	C	34.2	240	Preterm	PT	Yes	19.6	Nylon	Yes	21	31	Black	5298	BC	1	1	19.22	1	1	0.2	37.57	0.3	1	0.4	860.3	14.86	44.39	0.29	0.3	48128.3	10.49	1207300	57121.7	13863.2	5559.19	110679	dominant	ptrim_5298-G067-28FCombo-	39634	35	6	6188	32	32983	94	0
G068	ERR4864808	29.5	208	C	39	273	Term	TI	Yes	20.6	Nylon	No	33	22	White	5298	ABC	1	1	31.55	1	1	0.2	35.76	0.3	1	0.4	808.9	2	90.61	0.55	0.34	484653	40.82	6588900	364260	25161.5	42318.9	114134	dominant	ptrim_5298-G068-28FCombo-	44408	33	0	0	43152	0	0	0
G070	ERR4864810	13.2	93	A	39.3	276	Term	TI prog	No	NA	NA	Yes	26	19	Other	5298	ABC	4.01	1	54.01	1	1	0.2	40.35	12.36	9.76	0.4	6383.4	4.12	95.4	0.92	2.31	91588.9	8.62	2991700	43362.8	2571.6	2352.1	71473.9	dominant	ptrim_5298-G070-28FCombo-	33696	16	32686	0	799	0	3	0
G071	ERR4864811	32.3	227	C	39.2	273	Term	TU	No	NA	NA	No	30	21	White	5298	ABC	0.3	1	54.01	1	1	0.2	2.72	10.2	1	0.4	446.7	2	14.79	0.13	0.3	43269.8	23.17	545973	171398	42709.8	39626.1	45664.4	dominant	ptrim_5298-G071-28FCombo-	29214	12	29099	0	0	0	0	0
G072	ERR4864812	13.4	95	A	40.3	283	Term	TU	No	NA	NA	No	34	27	White	5298	ABC	43.74	1.03	89.22	1.5	3.91	2.95	200.26	14.25	44.42	1.49	4840.25	1.36	93.72	0.4	9.49	58168.1	17.57	1.32604e+07	123297	4157.68	21538.2	82206.9	dominant	ptrim_5298-G072-28FCombo-	32030	32019	11	0	0	0	0	0
G073	ERR4864813	18.5	131	B	39.5	278	Term	TU	No	NA	NA	No	32	21	White	5298	BBC	5.88	1.09	0.2	0.2	0.1	0.05	12.2	1.23	1	0.1	376.66	2	195.82	0.67	1.4	36930.5	30.38	12767000	351901	10271	53200.8	74523.6	dominant	ptrim_5298-G073-28FCombo-	37496	22	8466	0	0	28924	0	0
G074	ERR4864814	29.2	205	C	37.3	262	Term	TU	No	NA	NA	No	30	34	Other	5298	BC	4.5	1.08	0.2	0.2	0.1	0.14	4.82	1.49	1	0.1	494.61	2.73	624.8	0.05	2.31	59962.2	6.23	2119900	43858.2	2827.31	3197.02	39577.3	dominant	ptrim_5298-G074-28FCombo-	36316	36213	0	0	26	46	0	0
G075	ERR4864815	30.3	213	C	38.5	271	Term	TI	Yes	NA	Abdominal	No	33	22	White	5298	ABBC	1	1	38.41	1	1	0.2	2.84	13.58	6.2	0.4	960.2	11.95	503.98	0.31	9.49	71412.1	19.86	3.85668e+06	153803	10643.8	19947.3	353566	dominant	ptrim_5298-G075-28FCombo-	46865	46808	5	0	0	0	14	0
G076	ERR4864816	32.1	225	C	38.1	267	Term	TI	Yes	Pre-conception	Material not know	Yes	37	26	White	5298	ABCC	1	1	18	1	1	0.2	4.68	0.3	1	0.4	248.1	13.92	65.52	0.27	0.3	76667.9	9.75	7.32609e+06	22776.6	5526.11	1280.93	75947	dominant	ptrim_5298-G076-28FCombo-	46338	46122	10	133	0	21	4	0
G077	ERR4864817	20.6	146	B	40.5	285	Term	TU	No	NA	NA	No	25	34	White	5298	ABC	27.17	0.34	72.27	1.45	1.7	0.86	13.83	12.13	24.82	0.65	751.55	5.28	102.55	0.4	9.1	24089	8.3	1.71343e+06	39889.9	3793.48	4997.13	34697.8	dominant	ptrim_5298-G077-28FCombo-	46465	45699	200	0	6	463	5	0
G078	ERR4864818	31.4	221	C	39	273	Term	TI	Yes	18.1	Mersilene	No	43	23	White	5298	ABC	4.56	1	36.37	1	1	0.2	41.77	0.3	13.06	0.4	3408.1	17.57	322.73	0.36	3.88	119916	15.75	7.52102e+06	71002.4	3953.15	6994.13	120575	dominant	ptrim_5298-G078-28FCombo-	43037	42203	0	0	0	0	0	0
G079	ERR4864819	30.4	214	C	36	252	Preterm	PT	Yes	14.4	Nylon	Yes	33	20	White	5298	ABC	11.4	1.08	155.79	1.83	1.35	0.7	64.54	12.79	18.5	0.52	3039.51	4.93	120.41	0.54	27.76	97117.1	39.5	6.30499e+06	665130	12941.5	77099	116989	dominant	ptrim_5298-G079-28FCombo-	33251	19	0	0	31917	0	16	0
G080	ERR4864820	22.3	157	B	38.4	279	Term	TI	Yes	15.3	Nylon	No	33	34	Black	5298	ABC	1	1	42.01	1	1	0.2	41.37	0.31	9.7	0.4	1656.7	18.44	246.76	2.21	24.72	114122	64.45	1.21813e+07	1.55691e+06	12886.6	197969	313261	dominant	ptrim_5298-G080-28FCombo-	27075	26985	15	0	23	0	16	0
G082	ERR4864822	31.4	221	C	39.5	278	Term	TU	No	NA	NA	No	28	20	Black	5298	ABC	4.83	1	71.75	1	1	0.2	56.34	12.64	9.76	0.4	4039.7	13.2	130.95	0.18	9.1	70967.8	38.66	9.19349e+06	410336	3971.39	107947	98077.1	dominant	ptrim_5298-G082-28FCombo-	33697	27	33456	14	0	7	0	0
G083	ERR4864823	30	210	C	40.4	284	Term	TI	Yes	21	Nylon	Yes	39	26	White	5298	BC	1	1	38.41	1	1	0.2	52.7	0.3	13.97	0.4	4255.5	18.44	533.83	0.95	10.05	72874.2	31.81	5.63708e+06	224328	2703.95	48626.6	96401.8	dominant	ptrim_5298-G083-28FCombo-	33681	33188	0	0	92	0	0	0
G084	ERR4864824	25.5	180	C	37.5	264	Term	TU	No	NA	NA	No	33	20	Other	5298	BCC	40.44	0.87	99.14	1.54	4.38	6.19	249.65	13.49	41.63	1.71	4249.4	0.3	76.52	1.03	241.11	38653.4	33.58	1.09659e+07	1.07069e+06	35545.1	147182	129803	deplete	ptrim_5298-G084-28FCombo-	38070	37	0	0	8614	0	29044	0
G086	ERR4864826	20.6	146	B	31.6	223	Preterm	PT	Yes	22.3	Mersilene	Yes	38	30	Other	5298	AB	6.67	0.96	153.94	1.7	1.02	0.57	38.44	11.54	15.66	0.52	1175.71	2	105.39	0.35	44.1	75183.7	62	16226000	1.87458e+06	17920.4	289398	88263.5	deplete	ptrim_5298-G086-28FCombo-	28938	41	0	0	14186	0	71	0
G087	ERR4864827	23.5	166	B	39	273	Term	TI	Yes	20.6	Nylon	No	33	22	White	5298	ABC	9.24	1	42.01	1	1	0.2	124.33	0.3	18.41	0.4	2879.7	6.32	399.56	4.35	19.18	145289	53.49	14442000	845922	12272.9	116483	296742	dominant	ptrim_5298-G087-28FCombo-	28965	38	0	0	25957	0	0	0
G088	ERR4864828	20.3	143	B	39.1	274	Term	TU	No	NA	NA	No	34	27	White	5298	ABC	0.3	1	63.76	1	1	0.2	104.38	13.49	5.87	0.4	3981.1	2	666.6	1.22	11.9	439398	71	4299200	933010	6432.47	268461	485947	dominant	ptrim_5298-G088-28FCombo-	23783	23779	0	0	0	0	0	0
G089	ERR4864829	15.4	109	A	41.6	293	Term	TU	No	NA	NA	No	36	21	White	5298	ABC	22.4	0.2	71.13	1.57	1.37	0.01	0.88	11.22	19.31	0.56	449.12	2.15	230.61	0.57	7.62	34702.9	14.95	3.2011e+06	86205	2351.51	6218.49	66963.4	dominant	ptrim_5298-G089-28FCombo-	25638	25622	5	0	0	11	0	0
G090	ERR4864830	20.3	143	B	37.6	265	Term	TU	No	NA	NA	No	37	22	Other	5298	ABC	20.76	0.49	71.91	1.51	1.18	0.82	24.67	12.13	20.14	0.64	494.21	14.19	235.63	0.24	10.05	60006	18.28	1.14659e+07	258891	3005.92	34779.9	77695.9	dominant	ptrim_5298-G090-28FCombo-	22332	20	8561	0	13148	0	0	0
G091	ERR4864831	17.1	120	A	37.6	265	Term	TI	Yes	11.5	Nylon	No	33	30	Black	5298	ABC	4.96	1.12	0.2	0.2	0.1	0.14	8.8	1.75	1	0.1	825.56	2	434.03	1.5	19.59	45670.4	32	15567000	970683	18244.1	153387	66979.8	dominant	ptrim_5298-G091-28FCombo-	1453	21	1292	136	0	0	0	0
G093	ERR4864833	30.5	215	C	39.1	274	Term	TU	No	NA	NA	No	41	25	White	5298	ABC	3.55	1.12	0.2	0.2	0.1	0.04	2.57	2.24	1.77	0.1	420.95	16.99	106.74	0.01	8.12	32450.9	8.67	436741	103776	6654.67	12585.9	36301.2	dominant	ptrim_5298-G093-28FCombo-	1931	1923	0	5	0	3	0	0
G094	ERR4864834	23.5	166	B	41.4	291	Term	TU	No	NA	NA	No	29	24	White	5298	ABBC	22.31	0.46	72.36	1.45	1.69	0.82	26.45	13.19	24.29	0.88	602.08	13.77	103.41	0.68	34.36	46614.7	23.18	1.19568e+07	305555	4276.26	66616.1	79732	dominant	ptrim_5298-G094-28FCombo-	45472	23	28622	27	18	16732	33	0
G095	ERR4864835	19.4	137	B	38.5	271	Term	TI	Yes	NA	Nylon	Yes	31	26	Black	5298	ABC	12.24	1	43.63	1	1	0.2	398.09	0.3	18.41	0.4	3707.3	10.92	178.42	0.96	13.69	57861.4	19.7	4646900	207526	11176.7	17595.6	302563	deplete	ptrim_5298-G095-28FCombo-	26299	24	12344	10388	0	0	0	0
G097	ERR4864837	16	112	A	31.4	221	Preterm	PT	Yes	18.3	Mersilene	Yes	42	24	White	5298	ABC	5.37	1	43.63	1	1	0.2	56.89	1.51	21.36	0.4	5377.8	2	473.14	3.43	11.9	91241.1	51.97	5188100	493005	4444.48	119193	266441	dominant	ptrim_5298-G097-28FCombo-	35683	35545	0	63	3	0	0	0
G098	ERR4864838	31	217	C	41.6	293	Term	TU	No	NA	NA	No	36	21	White	5298	ABC	14.92	0.23	61.77	1.55	1.72	1.64	1.29	13	12.1	0.33	17.58	0.3	0.39	0.03	5.55	240541	10.13	46708.8	56343.9	7915.69	6876.88	1.04263e+06	deplete	ptrim_5298-G098-28FCombo-	29854	24	21	0	0	0	0	0
G099	ERR4864839	14	98	A	40.3	283	Term	TU	No	NA	NA	No	29	30	White	5298	ABC	3.18	1	59.53	1	1	0.2	111.66	11.22	7.43	0.4	3530.3	15.04	261.61	1.23	18.36	87434.9	26.59	15590000	731334	11964.8	15558.7	136466	deplete	ptrim_5298-G099-28FCombo-	31778	17	8	20075	7098	0	0	0
G100	ERR4864840	31.3	220	C	39.1	274	Term	TU	No	NA	NA	No	34	27	White	5298	ABC	1.02	1	62.76	1	1	0.2	62.76	12.93	8.78	0.4	3865.4	2	940.92	1.43	17.53	653697	88.9	7091700	1.50347e+06	9564.43	338415	454088	dominant	ptrim_5298-G100-28FCombo-	32339	32246	18	3	0	0	0	0
G101	ERR4864841	24.1	169	B	39.3	276	Term	TU	No	NA	NA	No	43	20	White	5298	ABC	12.24	1	42.83	1	1	0.2	737.38	3.03	24.87	0.4	3774.2	11.95	213.48	2.65	16.69	82689.6	47.19	3148100	548735	10227.4	146529	102340	deplete	ptrim_5298-G101-28FCombo-	31020	55	3198	19562	0	0	0	0
G102	ERR4864842	32.2	226	C	42	294	Term	TU	No	NA	NA	No	30	20	White	5298	AC	28.13	0.01	70.97	1.47	3.25	2.43	1714.44	12.66	40.69	2.42	2833.1	12.93	636.17	4.2	46.45	85461.4	42.27	2.01855e+07	1.14332e+06	22084.4	174825	898718	deplete	ptrim_5298-G102-28FCombo-	24574	88	6503	12412	0	0	0	0
G103	ERR4864843	28.3	199	C	38	266	Term	TI	Yes	16	Nylon	No	36	23	Other	5298	ABC	1	1	26.77	1	1	0.2	13.36	0.3	1	0.4	1163.6	3.46	78.7	0.78	12.35	106462	33.24	1.13838e+07	379691	5266.18	70331.3	181913	dominant	ptrim_5298-G103-28FCombo-	28758	660	20834	109	14	6970	18	0
G105	ERR4864845	28.3	199	C	40.5	285	Term	TU	No	NA	NA	No	25	34	White	5298	ABC	22.7	0.29	71.46	1.5	1.2	0.17	6.3	13.42	21	0.55	422.54	0.3	109.3	0.76	9.58	78657.5	16.61	1.86106e+07	157069	8923.18	27315.7	89813	dominant	ptrim_5298-G105-28FCombo-	42120	41708	264	0	50	69	0	0
G106	ERR4864846	14.1	99	A	38.1	267	Term	TI	Yes	Pre-conception	Material not know	Yes	37	26	White	5298	ABCC	12.24	1	66.53	1	1	0.2	232.79	0.3	17.76	0.4	2930.6	13.92	207.13	1.09	11.9	69622.2	13.39	1.39463e+07	63431	5951.93	2857.53	104158	deplete	ptrim_5298-G106-28FCombo-	44197	33	25	44024	0	0	0	0
G107	ERR4864847	30	210	C	40.3	283	Term	TU	No	NA	NA	No	29	30	White	5298	ABC	1.9	1	44.68	1	1	0.2	52.79	10.05	3.44	0.4	1585.3	11.26	236.3	0.87	19.18	123982	27.65	1.40085e+07	620420	14252.3	18357.2	217307	deplete	ptrim_5298-G107-28FCombo-	33499	25	12	16805	8925	0	0	0
G108	ERR4864848	30.2	210	C	40.2	282	Term	TU	No	NA	NA	No	36	21	White	5298	ABC	14.29	0.39	74.05	1.48	0.58	0.49	3.67	13.04	9.68	0.38	117.56	4.71	83.82	0.57	11.9	444953	26.62	1.94909e+08	259431	5995.94	44220.4	113724	dominant	ptrim_5298-G108-28FCombo-	30296	30283	13	0	0	0	0	0
G109	ERR4864849	34.4	242	C	40.1	281	Term	TI prog	No	NA	NA	Yes	34	22	White	5298	ABC	11.19	1	115.42	1	1	0.2	7.77	15.16	6.53	0.4	858.3	10.23	290.97	0.81	11.9	106890	32.26	1.18375e+07	269009	6695.17	51925.3	94936.6	dominant	ptrim_5298-G109-28FCombo-	32091	30240	1219	0	0	481	0	0
G110	ERR4864850	24.5	173	B	32.3	227	Preterm	PT	No	NA	NA	No	39	26	White	5298	ABC	1	1	28.53	1	1	0.2	3.31	0.3	1	0.4	399.5	4.97	82.4	0.1	2	78305.4	12.29	3.32397e+06	73559.4	4252.56	7347.2	40702.2	dominant	ptrim_5298-G110-28FCombo-	33286	33230	28	6	0	0	0	0
G112	ERR4864852	15.4	109	A	39.2	275	Term	TU	No	NA	NA	No	38	27	Black	5298	ABC	0.3	1	61.07	1	1	0.2	2.12	12.08	1	0.4	553.3	2	51.09	0.31	10.98	51226	13.78	2.77008e+06	84759.1	111119	6081.59	46491.7	dominant	ptrim_5298-G112-28FCombo-	30843	45	30760	10	0	0	0	0
G113	ERR4864853	15.2	107	A	39.4	277	Term	TU	No	NA	NA	No	37	35	Other	5298	ABC	4.42	1	57.61	1	1	0.2	33.18	11.22	9.52	1.73	4355.4	2	116.74	0.92	21.2	139169	58.7	9.77256e+06	1.82297e+06	47527	380159	159929	dominant	ptrim_5298-G113-28FCombo-	41978	41628	179	0	0	0	0	0
G114	ERR4864854	29.3	206	C	41.3	290	Term	TU	No	NA	NA	No	32	27	White	5298	ABC	27.48	0.62	89.11	1.62	1.8	1.82	6.2	14.25	26.3	0.77	887.62	7.9	143.75	1.51	17.11	24765.2	8.84	819044	81941.1	5093.83	11728.8	44502.1	dominant	ptrim_5298-G114-28FCombo-	47193	46563	39	17	16	342	0	0
G115	ERR4864855	30.4	214	C	40.3	283	Term	TU	No	NA	NA	No	34	27	White	5298	ABC	28.96	1.16	134.41	1.48	1.98	19.37	6.63	20.91	29.49	0.72	465.35	0.3	60.7	0.05	8.12	36989.8	9.28	1.69323e+06	36539	2305.12	3316.58	40931.9	dominant	ptrim_5298-G115-28FCombo-	46768	46734	22	12	0	0	0	0
G116	ERR4864856	21.4	151	B	34.2	240	Preterm	PT	Yes	19.6	Nylon	Yes	21	31	Black	5298	BC	31.82	5.85	24.42	4.5	4.78	370.43	5115.44	25.69	153.9	6.74	52696.1	94.85	2	18.51	2046.09	132115	81.31	5.28778e+06	6.00202e+06	19792.6	156027	2.43305e+06	deplete	ptrim_5298-G116-28FCombo-	25340	31	0	24431	0	0	777	0
G117	ERR4864857	31.1	218	C	39.2	275	Term	TU	No	NA	NA	No	38	27	Black	5298	ABC	5.85	1	54.37	1	1	0.2	145.75	11.79	12.96	0.4	32063.3	2	817.64	2.92	8.12	89325	34.03	13805000	248557	14911.5	30558.7	225919	dominant	ptrim_5298-G117-28FCombo-	35182	406	34645	7	22	0	0	0
G118	ERR4864858	20	140	B	31.4	221	Preterm	PT	Yes	18.3	Mersilene	Yes	42	24	White	5298	ABC	22.31	1	45.89	1	1	0.2	237.6	0.31	23.43	2.1	7506.6	9.85	843.98	9.82	16.24	1098200	62.47	10365000	631111	8309.98	160215	932024	dominant	ptrim_5298-G118-28FCombo-	29894	29807	34	30	0	8	0	0
G120	ERR4864860	30	210	C	33	231	Preterm	PT	Yes	17.1	Mersilene	No	32	23.7	White	5298	ABC	31.41	0.01	71.54	1.43	2.6	1.93	115.85	13.8	33.1	0.96	4316.32	9.35	101.28	5.15	10.98	43818.9	10.87	1.89952e+06	125046	2250.59	25581.1	74679.4	dominant	ptrim_5298-G120-28FCombo-	32880	29493	18	585	2721	0	0	0
G121	ERR4864861	28.6	202	C	31	217	Preterm	PT	No	NA	NA	Yes	43	22.3	White	5298	ABC	20.98	0.2	73.69	1.48	1.4	0.01	28.92	11.82	20.14	22.27	547.44	0.3	73.3	0.39	17.95	52854.1	53.4	1.56039e+08	2.93745e+06	59505.4	380291	144491	dominant	ptrim_5298-G121-28FCombo-	41380	41243	19	0	0	0	53	0
G124	ERR4864864	14.6	104	A	23.3	164	Preterm	PT	Yes	15.6	Mersilene	Yes	36	46.1	Black	5298	AB	19.52	0.01	66.92	1.45	1.43	0.36	149.98	12.54	20.63	0.64	759.92	5.83	126.39	0.64	17.11	33430.7	173.38	1.07295e+07	463046	8382.66	83279.4	109863	dominant	ptrim_5298-G124-28FCombo-	30280	19	23368	6178	0	0	0	0
G125	ERR4864865	13.3	94	A	31	217	Preterm	PT	No	NA	NA	Yes	43	22.3	White	5298	ABC	14.63	0.02	70.97	1.51	0.47	0.89	0.05	9.14	11.69	0.43	122.81	3.5	11.75	0.12	14.56	20703.3	15.63	518169	197404	11128	43001.8	41987	dominant	ptrim_5298-G125-28FCombo-	41695	41630	34	0	0	10	0	0
G126	ERR4864866	24	168	B	33	231	Preterm	PT	Yes	17.1	Mersilene	No	32	23.7	White	5298	ABC	10.64	0.92	6.91	0.75	0.73	1.63	38.3	2.33	0.8	0.34	1928.88	12	449.11	5.83	2.66	34524.5	7.44	1.92286e+06	53456.3	1788.3	4452.55	46033.7	dominant	ptrim_5298-G126-28FCombo-	35098	34377	41	602	37	13	0	0
G127	ERR4864867	23.3	164	B	31	217	Preterm	PT	No	NA	NA	Yes	43	22.3	White	5298	ABC	23.74	0.34	70.89	1.57	1.78	0.49	4.49	13.95	28.04	0.67	1025.72	2	65.17	0.34	16.92	42522.8	44.55	2.98076e+06	1.07918e+06	26388	229262	92957.1	dominant	ptrim_5298-G127-28FCombo-	40297	40272	25	0	0	0	0	0
G128	ERR4864868	15.2	107	A	26.2	184	Preterm	PT	Yes	15.3	Mersilene	No	23	34.6	White	5298	A	27.39	0.44	72.92	1.55	2.29	1.31	51.4	12.96	30.74	0.81	1546.27	13.93	187.41	0.99	8.99	38615.2	7.58	611591	36154.5	949.09	4997.7	41033	dominant	ptrim_5298-G128-28FCombo-	32696	27164	18	25	68	169	5	0
G130	ERR4864870	34.2	240	C	42.4	298	Term	TU	No	NA	NA	No	31	22	White	5298	BC	27.13	0.01	71.62	1.5	2.11	0.77	92.33	11.94	29.7	0.81	1730.15	9.87	140.1	1.46	16.92	61428.7	14.27	10928000	203014	10443.6	23413.5	61216.1	dominant	ptrim_5298-G130-28FCombo-	40770	20	33083	11	225	7225	0	0
G131	ERR4864871	23.6	167	B	40.2	282	Term	TI	Yes	18.2	Nylon	No	37	20	Black	5298	ABC	0.3	1	49.09	1	1	0.2	374.65	11.22	7.99	0.4	8471.9	2	434.85	4.7	38.29	102942	73.81	31908000	1.08406e+06	15264	119414	978830	deplete	ptrim_5298-G131-28FCombo-	32628	28	12626	11545	0	0	0	0
G132	ERR4864872	14.2	100	A	40.2	282	Term	TU	No	NA	NA	No	36	21	White	5298	ABC	11.73	0.01	69.57	1.51	0.33	0.01	0.06	12.39	8.1	0.26	68.08	10.96	114	0.32	0.14	250528	26.11	16409000	189342	5304.75	31888.1	115441	dominant	ptrim_5298-G132-28FCombo-	31633	31624	9	0	0	0	0	0
G133	ERR4864873	15	105	A	33	231	Preterm	PT	Yes	17.1	Mersilene	No	32	23.7	White	5298	ABC	12.11	0.07	65.67	1.51	2.11	0.01	29.82	9.32	11.84	0.96	73.66	2	203.42	0.77	57.19	33610.5	50.55	698314	1.38507e+06	63586.4	283501	866586	deplete	ptrim_5298-G133-28FCombo-	24075	322	13	0	0	0	13	0
G135	ERR4864875	15.2	107	A	38.6	272	Term	TU	No	NA	NA	No	37	19	White	5298	ABC	10.61	1	72.06	1	1	0.2	1.27	14.33	2.9	0.4	478.1	19.26	95.64	0.17	0.1	266766	11.25	3122400	26748.2	3064.2	3206.5	102573	dominant	ptrim_5298-G135-28FCombo-	34594	26	34568	0	0	0	0	0
G136	ERR4864876	30.3	213	C	39	273	Term	TI	Yes	17	Nylon	Yes	25	24	Other	5298	AC	35.38	0.65	79.08	1.48	3.07	2.06	100.87	13.11	37.63	1.11	3846.9	2.24	459.93	0.74	14.79	37728.5	9.27	1.35297e+06	53619.1	1963.3	5927.78	45455.1	dominant	ptrim_5298-G136-28FCombo-	34153	32	32040	556	211	0	0	0
G137	ERR4864877	17.1	120	A	38.2	268	Term	TU	No	NA	NA	No	37	27	Other	5298	ABC	1.25	1	53.27	1	1	0.2	177.14	11.22	10.45	0.4	6462.5	6.84	372.85	3.03	14.25	71495.2	44.56	8869200	373221	2636.39	85840.2	108370	dominant	ptrim_5298-G137-28FCombo-	35539	29686	4912	0	941	0	0	0
G138	ERR4864878	14.3	101	A	39	273	Term	TI	Yes	17	Nylon	Yes	25	24	Other	5298	AC	27.91	0.39	80.18	1.51	1.99	0.57	38.65	10.42	28.75	0.8	986.88	2.24	121.98	0.21	0.1	48276.6	12	7.19015e+06	50302.3	2540.36	5362.86	274355	dominant	ptrim_5298-G138-28FCombo-	36794	13	36358	293	0	0	0	0
G139	ERR4864879	19.6	139	B	23.3	164	Preterm	PT	Yes	15.6	Mersilene	Yes	36	46.1	Black	5298	AB	30.36	0.55	73.09	1.47	2.19	0.99	210.97	10.31	29.84	1.8	1471.23	17.39	300.99	1.11	28.45	46109.8	25.03	8053100	319873	33516.6	46588.7	527390	dominant	ptrim_5298-G139-28FCombo-	33833	20	27293	5627	0	0	12	0
G140	ERR4864880	30.3	213	C	35	245	Preterm	PT	Yes	14	Mersilene	No	27	28	Black	5298	ABC	2.07	1	31.55	1	1	0.2	2008.42	2.32	27.93	0.4	1915.8	14.86	1371.83	1.59	35.38	101933	60.84	14211000	1275762	15583.4	180410	879330	deplete	ptrim_5298-G140-28FCombo-	23984	14733	0	6438	20	0	24	0
G141	ERR4864881	19.6	139	B	42.4	298	Term	TU	No	NA	NA	No	31	22	White	5298	BC	17.17	0.14	62.71	1.5	0.86	0.01	7.61	11.06	16	0.39	471.9	8.7	41.41	0.37	7.7	36916.2	8.6	2.23156e+06	82894.9	24922.7	2901.49	35988.8	dominant	ptrim_5298-G141-28FCombo-	24749	43	17729	13	7	6901	0	0
G142	ERR4864882	29.1	204	C	39.3	276	Term	TI prog	No	NA	NA	Yes	26	19	Other	5298	ABC	0.33	1	44.05	1	1	0.2	10.26	9.01	1	0.4	1552	11.26	44.8	0.46	3.32	216569	17.27	4994600	101335	14734.4	5862.49	92983.6	dominant	ptrim_5298-G142-28FCombo-	37730	24	36488	0	626	0	0	0
G143	ERR4864883	23.2	163	B	39.3	276	Term	TI prog	No	NA	NA	Yes	26	19	Other	5298	ABC	1.47	1	53.27	1	1	0.2	36.78	9.16	3.92	0.4	2657	2.44	77	0.57	0.1	295703	15.61	7.85225e+06	111885	8710.2	6337.45	128185	dominant	ptrim_5298-G143-28FCombo-	34262	24	32667	0	1157	0	0	0
G145	ERR4864885	29.5	208	C	41.4	291	Term	TU	No	NA	NA	No	29	24	White	5298	ABBC	15.98	0.09	64.95	1.47	0.88	0.01	11.03	11.22	15.59	0.45	282.16	7.43	97.16	0.38	0.14	49524.6	21.81	5.13457e+07	228368	3693.09	46375.6	55405.7	dominant	ptrim_5298-G145-28FCombo-	45140	16	31264	17	0	13704	0	0
G147	ERR4864887	16.3	115	A	40.2	282	Term	TI	Yes	18.2	Nylon	No	37	20	Black	5298	ABC	0.3	1	51.02	1	1	0.2	754.48	10.64	10.68	0.4	26173.1	2	241.88	2.02	26.64	83447.8	37.57	1.0528e+07	474514	3949.23	33983.6	477746	deplete	ptrim_5298-G147-28FCombo-	18564	17	762	10258	0	0	0	0
G148	ERR4864888	15.5	110	A	40.1	281	Term	TU	No	NA	NA	No	32	20	White	5298	ABC	18.41	0.29	65.12	1.7	1.34	0.11	192.66	12.54	22.71	0.65	667.72	17.39	269.54	0.32	1946.47	45604.5	53.53	15994000	2.57227e+06	22609.8	399422	120666	deplete	ptrim_5298-G148-28FCombo-	28810	17	687	23187	330	0	0	0
G149	ERR4864889	15.4	109	A	37.5	264	Term	TU	No	NA	NA	No	38	19	White	5298	ABC	0.3	1	54.19	1	1	0.2	3.31	8.56	1	0.4	985.6	8.04	234.93	1.37	13.69	83766	9.94	5.95072e+06	51896	3724.65	5142.31	60781.8	dominant	ptrim_5298-G149-28FCombo-	42276	42196	20	4	0	25	0	0
G150	ERR4864890	23.5	166	B	39.5	278	Term	TU	No	NA	NA	No	32	21	White	5298	BBC	3.79	1.17	0.2	0.2	0.1	0.05	38.03	0.3	1	0.1	2636.93	2	293.72	1.12	0.1	57504	32.52	12913000	346613	8788.32	58665.3	74523.6	dominant	ptrim_5298-G150-28FCombo-	46021	40	11959	0	0	33986	0	0
G151	ERR4864891	20.5	145	B	40.1	281	Term	TU	No	NA	NA	No	32	20	White	5298	ABC	16.49	0.04	68.13	1.5	0.66	0.01	60.09	13.19	13.65	0.36	269.83	10.96	112.61	0.37	14.25	57890.5	45.77	8322900	1.794e+06	31758.6	297827	94409.7	deplete	ptrim_5298-G151-28FCombo-	31347	38	4189	24901	0	0	0	0
G152	ERR4864892	21.4	151	B	40.1	281	Term	TI prog	No	NA	NA	Yes	34	22	White	5298	ABC	0.3	1	56.9	1	1	0.2	1.12	9.46	1	0.4	209.6	12.25	66.52	0.11	3.32	91994.8	37.28	7.20832e+06	357173	17188.2	62729.5	85115.9	dominant	ptrim_5298-G152-28FCombo-	41464	40192	421	0	0	813	0	0
G153	ERR4864893	20.3	143	B	30	210	Preterm	PT	Yes	17.3	Mersilene	Yes	28	35	Other	5298	B	29.49	0.52	74.38	1.48	2.23	1.41	100.77	13.26	32.1	1.8	1608.2	7.43	198.16	0.72	10.82	41802.7	39.54	9296900	809762	23256.8	177212	170214	dominant	ptrim_5298-G153-28FCombo-	31117	25	18892	4414	6511	0	38	0
G154	ERR4864894	22.2	156	B	38.6	272	Term	TU	No	NA	NA	No	37	19	White	5298	ABC	1.47	1	56.9	1	1	0.2	0.21	10.05	1	0.4	542.6	2	62.35	0.41	1.46	81536.9	16.48	8.89773e+06	117061	7363.16	11967.6	59123	dominant	ptrim_5298-G154-28FCombo-	41974	22	41950	0	0	0	0	0
G155	ERR4864895	30.3	213	C	38.4	270	Term	TI	Yes	15.3	Nylon	No	33	34	Black	5298	ABC	1	1	38.41	1	1	0.2	42.57	0.3	1	0.4	261.54	3.46	211.39	1.07	11.41	90673.8	26.28	3.63597e+06	297793	2443.23	46405	70955.1	dominant	ptrim_5298-G155-28FCombo-	31558	31502	23	7	0	0	0	0
G157	ERR4864897	22.5	152	B	38.4	270	Term	TU	No	NA	NA	No	28	24	White	5298	ABC	6.45	1	67.34	1	1	0.2	637.65	13.77	14.47	0.4	18836.9	2.44	146.57	0.8	17.96	107243	52.08	9.22168e+06	1.45073e+06	15514.3	202106	111302	deplete	ptrim_5298-G157-28FCombo-	25126	12	21	13612	11461	0	9	0
G158	ERR4864898	21.1	148	B	39.2	275	Term	TU	No	NA	NA	No	38	27	Black	5298	ABC	4.83	1	56.9	1	1	0.2	38.89	11.5	10.45	0.4	5682.7	10.23	121.69	0.67	9.61	84138.8	9.79	2.23172e+06	36663.8	8246.44	2676.41	87829.4	dominant	ptrim_5298-G158-28FCombo-	39264	18	39212	0	3	0	0	0
G159	ERR4864899	12.5	89	A	38	266	Term	TI	Yes	16.2	Nylon	No	36	37	Other	5298	ABC	1	1	50.57	1	1	0.2	33.35	0.3	1	0.4	25.29	213.89	356.89	0.6	703.31	559222	291.86	22071000	1784600	838671	388019	2246300	deplete	ptrim_5298-G159-28FCombo-	14399	13	2115	10701	0	0	0	0
G162	ERR4864902	24.3	171	B	38.5	271	Term	TI	Yes	NA	Abdominal	No	33	22	White	5298	ABBC	202.84	9.65	60.77	1.83	28.47	101.64	24.59	158.69	111.6	23.93	89.18	13.83	97.43	0.02	55.72	28768.8	3.27	308812	27427.6	3870.36	2677.95	22196.5	dominant	ptrim_5298-G162-28FCombo-	39741	39688	18	31	0	0	0	0
G164	ERR4864903	19.5	134	B	41.4	291	Term	TU	No	NA	NA	No	29	24	White	5298	ABBC	17.51	0.09	76.82	1.55	0.91	0.01	11.28	11.37	17.82	0.57	379	21.94	159.96	0.41	1.46	79406.2	17.75	11432000	173105	3134.69	38955.1	80782.2	dominant	ptrim_5298-G164-28FCombo-	28203	8	20897	30	7	7243	0	0
G165	ERR4864904	15.3	108	A	38	266	Term	TI	Yes	16	Nylon	No	36	23	Other	5298	ABC	3.07	0.8	0.2	0.2	0.1	0.3	117.61	0.95	4.27	0.24	3543.55	2	518.82	2.92	3.32	40660.4	8.57	9260000	67048.4	799.93	8897.23	84001.6	dominant	ptrim_5298-G165-28FCombo-	23166	118	18584	0	14	4427	12	0
G166	ERR4864905	19.5	138	B	37.5	264	Term	TU	No	NA	NA	No	33	20	Other	5298	BCC	38.79	0.73	107.06	1.57	3.05	2.52	94.06	13.61	37.81	1.3	737.47	12.95	118.99	1.15	6.35	104024	68.13	1.38141e+07	1.18753e+06	31710.8	174875	219730	deplete	ptrim_5298-G166-28FCombo-	45446	32	39	0	13890	8	31247	0
G167	ERR4864906	15.2	107	A	42	294	Term	TU	No	NA	NA	No	30	20	White	5298	AC	31.21	0.95	81.32	1.33	2.59	2.5	306.09	18.09	34.75	0.89	1368.13	18.98	159.64	0.87	89.81	52647.8	37.4	3.95368e+07	1.21777e+06	43801.8	221198	158987	deplete	ptrim_5298-G167-28FCombo-	35530	31	16584	12831	0	0	0	0
G168	ERR4864907	21.5	152	B	36.4	256	Preterm	PT	No	NA	NA	No	31	21	Other	5298	ABC	5.26	1.15	148.45	1.63	1.24	0.44	94.02	10.52	17.29	0.7	1556.14	2	110.52	0.02	13.69	135056	64.75	17088000	1.44133e+06	16063	311090	130122	dominant	ptrim_5298-G168-28FCombo-	38893	18749	15	0	19726	0	162	0
G171	ERR4864910	30.6	216	C	40.2	282	Term	TI	Yes	18.2	Nylon	No	37	20	Black	5298	ABC	0.3	1	34.83	1	1	0.2	36.46	8.26	3.92	0.4	3307.5	15.92	419.41	4.41	8.99	1409100	28.37	18171000	251754	8027.19	25538.4	858328	dominant	ptrim_5298-G171-28FCombo-	35012	18	34603	235	0	0	0	14
G172	ERR4864911	15.5	110	A	41.4	291	Term	TU	No	NA	NA	No	29	24	White	5298	ABBC	3.07	0.98	0.2	0.2	0.1	0.45	5.77	1.49	1	0.1	177.86	2	89.35	0.11	0.1	70120.3	29.35	6001400	487688	13196.9	115392	62166.3	dominant	ptrim_5298-G172-28FCombo-	34655	526	30856	15	44	2556	0	0
G173	ERR4864912	14.3	101	A	39.2	273	Term	TU	No	NA	NA	No	30	21	White	5298	ABC	4.83	1	56.54	1	1	0.2	98.21	11.5	11.33	2.12	6154.4	5.55	568.95	3.67	16.92	81957.1	63.52	17179000	1.18861e+06	11086	291941	284684	dominant	ptrim_5298-G173-28FCombo-	29272	88	29174	0	0	0	0	0
G175	ERR4864914	28.1	197	C	38.1	267	Term	TI	Yes	Pre-conception	Material not know	Yes	37	26	White	5298	ABCC	4.96	1.2	0.2	0.2	0.1	0.45	3.85	0.32	1	0.1	156.41	2	82.52	0.12	3.32	52282.5	7.11	6097700	41697.9	7590.05	2358.86	37791.2	dominant	ptrim_5298-G175-28FCombo-	36100	35982	19	63	0	0	0	0
G176	ERR4864915	30.3	213	C	37.5	264	Term	TU	No	NA	NA	No	38	19	White	5298	ABC	1.47	1	55.1	1	1	0.2	2.84	7.33	1	0.4	751.3	2	193.02	0.14	8.99	277367	34.44	12199000	295345	19920.2	50597.5	218403	dominant	ptrim_5298-G176-28FCombo-	43122	43043	19	42	0	3	0	0
G177	ERR4864916	14.3	101	A	38.4	270	Term	TI	Yes	15.3	Nylon	No	33	34	Black	5298	ABC	13.71	1	54.11	1	1	0.2	272.9	0.3	22.42	0.4	1273.73	10.92	427.59	1.29	0.1	53572.3	19.34	3455200	135827	720.46	20988.2	67811.1	dominant	ptrim_5298-G177-28FCombo-	42446	42404	0	0	0	0	0	0
G178	ERR4864917	23.4	165	B	39.5	278	Term	TU	No	NA	NA	No	28	20	Black	5298	ABC	4.03	1.28	0.2	0.2	0.1	0.14	64.51	0.32	5.9	0.1	1698.1	6.88	146.5	0.02	6.35	43794.9	14.27	3726400	129204	2108.41	21139.4	68458.6	dominant	ptrim_5298-G178-28FCombo-	37747	17	37467	157	5	0	0	0
G179	ERR4864918	14.1	99	A	39.3	276	Term	TU	No	NA	NA	No	43	20	White	5298	ABC	1	1	36.37	1	1	0.2	47.04	18.28	1	0.4	35.48	3.46	76.61	1.09	11.41	64894.8	39.42	2695300	467654	14507.8	120971	81362.8	deplete	ptrim_5298-G179-28FCombo-	28406	23	119	19784	0	0	0	0
G180	ERR4864919	20.5	145	B	39.1	274	Term	TU	No	NA	NA	No	41	25	White	5298	ABC	0.3	1	53.27	1	1	0.2	2.6	9.76	1	0.4	594.1	2	66.61	0.04	4.91	68611.8	21.61	2.00456e+06	185101	11289	27815.7	80945.4	dominant	ptrim_5298-G180-28FCombo-	38019	34074	11	87	1138	1580	0	0
G181	ERR4864920	30.5	215	C	36.4	256	Preterm	PT	No	NA	NA	No	31	21	Other	5298	ABC	9.25	1.13	154.68	1.7	1.51	1.08	115.74	10.98	22.34	1.08	3024.32	2	94.48	0.01	8.56	82815	56.54	7.13789e+06	1.09403e+06	6342.24	273156	77404.1	dominant	ptrim_5298-G181-28FCombo-	23513	16682	66	5	6449	0	82	0
G182	ERR4864921	20	140	B	41.6	293	Term	TU	No	NA	NA	No	36	21	White	5298	ABC	3	0.7	74.57	1.28	0.29	0.55	0.99	14.59	5.84	0.2	16.02	2	126.96	0.06	5.12	44914.1	10.01	3.84384e+06	39063.7	2609.26	2318.51	39667.1	dominant	ptrim_5298-G182-28FCombo-	43929	43929	0	0	0	0	0	0
G183	ERR4864922	13.3	94	A	38.5	271	Term	TI	Yes	NA	Abdominal	No	33	22	White	5298	ABBC	7.71	1	31.55	1	1	0.2	32.91	218.3	9.7	0.4	183.5	2	121.98	0.01	14.8	54036.9	19.14	1.90998e+06	139181	29384	19156	65761.7	dominant	ptrim_5298-G183-28FCombo-	34571	34557	14	0	0	0	0	0
G185	ERR4864924	30.5	215	C	40.1	281	Term	TU	No	NA	NA	No	32	20	White	5298	ABC	26	0.92	88.81	1.89	2.28	2.04	303.36	18.52	30.76	0.69	618.46	10.96	241.33	0.61	221.99	46037.2	56.72	1.07709e+07	2.16799e+06	48032.7	438443	95909.4	deplete	ptrim_5298-G185-28FCombo-	33175	9	4571	24104	0	0	0	0
G187	ERR4864926	30.5	215	C	37.5	264	Term	TU	No	NA	NA	No	33	20	Other	5298	BCC	37.27	0.92	93.51	1.36	3.89	2.85	298.87	17.62	41.51	1.16	7575.23	7.43	132.47	1.18	11.1	87165.3	31.25	8869600	1.03359e+06	30411.9	124034	134492	deplete	ptrim_5298-G187-28FCombo-	33417	37	13	0	8754	0	23979	0
G188	ERR4864927	30.5	215	C	39.5	278	Term	TU	No	NA	NA	No	32	21	White	5298	BBC	3.55	0.89	0.2	0.2	0.1	0.04	10.06	0.32	1	0.1	716.26	16.99	175.05	0.61	8.56	54928	38.41	14655000	695088	16183.2	115048	84742.9	dominant	ptrim_5298-G188-28FCombo-	31616	44	6581	4	0	24987	0	0
G190	ERR4864929	14.4	102	A	40.1	281	Term	TI prog	No	NA	NA	Yes	34	22	White	5298	ABC	0.33	1	53.46	1	1	0.2	4.9	7.64	1	0.4	460.5	2	154.64	0.43	1.4	85159.1	36.78	1.3148e+07	384630	11649.1	66699.8	93263	dominant	ptrim_5298-G190-28FCombo-	58306	54075	1156	0	0	2906	0	0
G191	ERR4864930	14.6	104	A	40.5	285	Term	TU	No	NA	NA	No	25	34	White	5298	ABC	28.26	1.08	104.61	1.31	2.22	1.83	47.3	15.75	31.31	0.84	757.2	9.87	135.82	0.3	0.1	57309.8	10.59	1.07436e+07	57132	5083.42	7769.91	57374.3	dominant	ptrim_5298-G191-28FCombo-	39227	38535	241	0	66	186	0	0
G195	ERR4864934	19.3	136	B	39	273	Term	TU	No	NA	NA	No	27	23	Black	5298	ABC	2.55	1.04	0.43	0.28	0.03	0.71	0.17	1.59	0.5	0.08	21.43	12	46.55	0.05	0.1	47284.3	13.34	4.9659e+06	78729.4	4383.33	13774.7	42539.2	dominant	ptrim_5298-G195-28FCombo-	26599	26421	123	8	0	0	0	0
G197	ERR4864936	15.1	106	A	39	273	Term	TU	No	NA	NA	No	37	20	Other	5298	ABC	49.93	3.46	193.58	1.87	6.58	31.47	28.46	60.37	46.47	3.89	192.54	2	30.25	0.23	24.47	32110.9	34.4	5.78084e+06	758772	29487.2	143403	57514.9	dominant	ptrim_5298-G197-28FCombo-	26041	57	12	0	25354	0	0	0
G199	ERR4864938	30	210	C	41.3	290	Term	TU	No	NA	NA	No	32	33	White	5298	ABC	25.32	0.35	85.71	1.43	3.16	2.73	590.29	15.6	38.36	0.94	3274.91	19.74	209.74	2.87	13.9	95478.4	53.61	10833000	5.40926e+06	28321.9	726170	210109	deplete	ptrim_5298-G199-28FCombo-	42031	30	18680	14897	0	0	0	0
G203	ERR4864942	21.6	153	B	40.1	281	Term	TU	No	NA	NA	No	36	24	Other	5298	ABC	48.7	1.98	4.57	1.49	3.69	50.73	139.81	33.62	46.41	1.14	1142.07	7.43	493.19	2.23	4.47	29195.6	34.01	10134000	735175	2152.25	186874	57936.7	dominant	ptrim_5298-G203-28FCombo-	30722	30522	0	0	112	0	0	0
G205	ERR4864944	20.6	146	B	38.5	271	Term	TU	No	NA	NA	No	32	20	White	5298	ABC	32.33	12.33	4.69	2.18	3.61	3.32	6.88	11.47	29.44	0.71	122.67	2.24	14.99	0.16	0.1	20044.7	9.85	649384	128924	10716.3	15969.1	28513.4	dominant	ptrim_5298-G205-28FCombo-	27292	62	10987	0	0	16076	0	0
G207	ERR4864946	15.6	111	A	38.5	271	Term	TU	No	NA	NA	No	32	20	White	5298	ABC	26.06	1.11	151.09	1.37	1.83	17.23	5.24	4.56	27.43	0.77	403.64	2	22.22	0.28	4.47	33046.9	11.39	776950	178914	10737.7	27182.2	38206	dominant	ptrim_5298-G207-28FCombo-	34546	48	21530	0	0	12863	0	0
G209	ERR4864948	30.6	216	C	38.5	271	Term	TU	No	NA	NA	No	32	20	White	5298	ABC	3.79	1.51	0.72	0.2	0.26	1.04	8.38	3.51	0.5	0.23	282.15	7.43	34.4	0.16	0.1	39915.7	8.26	595452	97507.2	12625.3	11701.1	33248.9	dominant	ptrim_5298-G209-28FCombo-	23940	16	9141	0	0	14606	0	0
G210	ERR4864949	30	210	C	36.1	253	Preterm	PT	Yes	12.4	Mersilene	No	30	23	Other	5298	ABC	52.15	1.88	268.73	1.41	4.22	44.7	28.41	29.07	52.08	1.06	2850.98	7.43	34.54	0.17	0.19	28201	7.33	241601	59147.9	4100.17	11238.6	17062.4	dominant	ptrim_5298-G210-28FCombo-	36264	33359	25	1485	0	1263	0	0
G213	ERR4864952	20	140	B	40	280	Term	TI	Yes	14	Mersilene	No	29	24	Black	5298	ABC	4.03	0.67	0.2	0.2	0.1	0.04	81.76	0.95	1	0.1	4573.17	2	398.52	2.46	33.99	37494.2	27.44	15406000	601782	13322.2	113196	66979.8	dominant	ptrim_5298-G213-28FCombo-	14444	11495	2317	0	90	527	0	0
G216	ERR4864955	21.3	150	B	39.2	273	Term	TU	No	NA	NA	No	30	21	White	5298	ABC	4.01	1	60.56	1	1	0.2	194.27	9.46	11.33	5.05	12138.1	5.55	268.45	1.23	0.1	65363.9	39.65	6.51702e+06	397400	4979.96	112538	121631	dominant	ptrim_5298-G216-28FCombo-	32463	29	31823	71	0	0	0	0
G217	ERR4864956	20.1	141	B	37.6	265	Term	TI	Yes	11.5	Nylon	No	33	30	Black	5298	ABC	20.9	1	40.28	1	1	0.2	551.4	0.3	23.43	0.4	824.4	11.39	304.09	2.07	1265.9	3106500	67.59	1.84526e+07	3.41811e+06	43371.5	424982	780394	deplete	ptrim_5298-G217-28FCombo-	30848	10	3826	18017	0	0	0	0
G218	ERR4864957	14.3	101	A	37.6	265	Term	TU	No	NA	NA	No	37	22	Other	5298	ABC	2.04	0.79	7.5	0.02	0.009	0.35	5.97	1.89	2.06	0.04	234.35	19.74	184.46	0.14	0.1	73479.8	9.05	3.15574e+07	55290	2131.87	6116.78	81531.1	dominant	ptrim_5298-G218-28FCombo-	24265	30	20377	0	3524	0	0	0
G219	ERR4864958	20	140	B	40.3	283	Term	TU	No	NA	NA	No	22	29	White	5298	ABC	30.01	2	128.89	1.46	2.3	15.8	8.56	24.53	36.96	1.3	374.37	2.24	47.25	0.14	0.1	34425.2	8.89	1.22129e+06	58438.3	10851.6	4618.32	117323	dominant	ptrim_5298-G219-28FCombo-	33545	18097	11642	0	0	3689	0	0
G220	ERR4864959	14.4	102	A	39.5	278	Term	TU	No	NA	NA	No	28	20	Black	5298	ABC	0.3	1	61.07	1	1	0.2	9.57	9.46	1	0.4	740.5	2	34.9	0.03	0.1	63684.2	14.74	2.91678e+06	63623.3	1867.09	10700	34710.1	dominant	ptrim_5298-G220-28FCombo-	41420	48	40115	1014	0	0	0	0
G222	ERR4864961	15	105	A	40.3	283	Term	TU	No	NA	NA	No	22	29	White	5298	ABC	11.42	0.89	86.28	1.29	1.37	1.8	8.35	17.52	19.7	0.45	388.8	2	53.54	0.26	0.1	33474.9	9.97	1.37646e+06	73696.2	14148.8	6306.74	166434	dominant	ptrim_5298-G222-28FCombo-	36788	845	18281	0	0	17517	0	0
G223	ERR4864962	16.3	115	A	39.1	274	Term	TU	No	NA	NA	No	34	27	White	5298	ABC	0.3	1	59.7	1	1	0.2	227.24	12.64	9.52	0.4	23594.7	2	1869.71	3.53	14.8	144322	129.32	13129000	978234	10672.1	186226	258880	dominant	ptrim_5298-G223-28FCombo-	44072	44019	6	0	0	0	0	0
G224	ERR4864963	30.1	211	C	38.2	268	Term	TU	No	NA	NA	No	37	27	Other	5298	ABC	0.3	1	40.84	1	1	0.2	34.58	9.76	3.44	0.4	1070.6	12.25	171.08	0.74	6.91	681814	51.56	15748000	512409	6918.31	122216	138048	dominant	ptrim_5298-G224-28FCombo-	32884	32580	161	0	5	108	0	0
G227	ERR4864966	16.5	117	A	38.4	270	Term	TU	No	NA	NA	No	28	24	White	5298	ABC	2.33	1	63.42	1	1	0.2	210.17	11.79	10.9	4.97	5603.8	2	139.31	0.69	15.24	71792.5	67.96	10947000	1.56641e+06	20987.9	302239	150653	deplete	ptrim_5298-G227-28FCombo-	37181	25	17	13772	19760	0	79	0
G228	ERR4864967	21	147	B	40.4	284	Term	TI	Yes	21	Nylon	Yes	39	26	White	5298	BC	0.24	1	36.37	1	1	0.2	6.23	0.3	1	0.4	119.78	4.11	161.24	0.38	0.1	73244.4	29.02	11737000	171810	3682.85	39212.5	95801.8	dominant	ptrim_5298-G228-28FCombo-	42567	42327	25	0	198	0	0	0
G230	ERR4864969	20.2	142	B	40.2	282	Term	TU	No	NA	NA	No	36	21	White	5298	ABC	4.06	0.8	76.22	1.27	0.67	0.96	6.01	14.35	11.13	0.28	132.11	9.87	196.94	1.24	1.4	1644000	29.85	54776000	256610	7251.2	45889.9	253485	dominant	ptrim_5298-G230-28FCombo-	41460	41443	14	0	0	0	0	0
G231	ERR4864970	13.5	96	A	36.4	256	Preterm	PT	No	NA	NA	No	31	21	Other	5298	ABC	5.86	1.13	153.69	1.77	1.4	1.2	127.49	9.6	19.82	1.45	2851.17	2	72.45	0.01	8.02	150135	67.72	11462000	1.63845e+06	19470.8	316246	156702	dominant	ptrim_5298-G231-28FCombo-	40186	32955	2	0	0	0	3696	0
G233	ERR4864972	13.5	96	A	39	273	Term	TI	Yes	20.6	Nylon	No	33	22	White	5298	ABC	12.24	1	54.67	1	1	0.2	248.97	0.31	21.89	6.21	342.49	2	39.39	0.3	0.1	76409.9	64.69	9931700	847247	15075.5	159118	155359	dominant	ptrim_5298-G233-28FCombo-	27223	9	0	0	27088	0	0	0
G234	ERR4864973	12	84	A	38.5	271	Term	TI	Yes	NA	Nylon	Yes	31	26	Black	5298	ABC	2.07	1	34.11	1	1	0.2	305.45	0.3	20.23	0.4	209.43	2	57.75	0.05	15.67	49495.4	30.32	3795700	263163	12284.5	27661.9	109063	deplete	ptrim_5298-G234-28FCombo-	29839	20	15983	6338	1	0	0	0
G235	ERR4864974	20.1	141	B	38.1	267	Term	TI	Yes	Pre-conception	Material not know	Yes	37	26	White	5298	ABCC	1	1	31.55	1	1	0.2	1.88	0.3	1	0.4	43.3	2	29.31	0.02	0.1	35388.2	4.31	730147	8917.55	2116.15	900	23406.2	dominant	ptrim_5298-G235-28FCombo-	44931	44892	18	21	0	0	0	0
G236	ERR4864975	30	210	C	40.3	283	Term	TU	No	NA	NA	No	22	29	White	5298	ABC	37.96	1.57	211.04	1.43	3.17	40.85	45.68	27.3	46.11	0.83	657.91	13.93	177.2	0.39	0.1	38636.4	10.35	1.1285e+07	75633.3	5701.78	8157.34	79846.1	dominant	ptrim_5298-G236-28FCombo-	25392	21420	1782	0	0	2067	0	0
G237	ERR4864976	20.2	142	B	39.4	277	Term	TU	No	NA	NA	No	37	35	Other	5298	ABC	4.62	1	59.7	1	1	0.2	40.79	11.22	11.33	0.4	15345.8	2	162.04	2.12	230.29	113781	157.03	7569800	1.34694e+06	22415	288326	355188	dominant	ptrim_5298-G237-28FCombo-	47268	46890	91	0	0	245	0	0
G238	ERR4864977	22.4	158	B	36	252	Preterm	PT	Yes	14.4	Nylon	Yes	33	20	White	5298	ABC	5.46	1.04	152.95	1.7	0.97	0.7	44.36	11.2	13.52	0.24	1330.73	3.21	104.59	0.36	14.8	107233	91.19	5359500	460029	33109.7	57959.9	244280	dominant	ptrim_5298-G238-28FCombo-	64342	62	17	8	63468	0	14	0
G240	ERR4864979	15	105	A	38.6	272	Term	TI	Yes	18.5	Nylon	Yes	29	31	White	5298	ABC	47.87	1.35	95.18	1.31	5.12	4.13	1059.59	20.52	51.56	2.52	34837.3	15.68	310.61	7.55	1109.44	84063.2	54.37	6.06523e+06	4.43154e+06	4706000	470571	440351	dominant	ptrim_5298-G240-28FCombo-	27521	18	15	12	25375	0	0	0
G241	ERR4864980	15.4	109	A	41.3	290	Term	TU	No	NA	NA	No	33	26	White	5298	ABC	27.16	1.18	87.59	1.35	2.78	2.49	66.52	16.95	34.78	0.81	1719.62	11.28	76.38	0.28	0.1	44321.1	9.46	6538900	58874.8	2684.36	6035.66	34241.5	dominant	ptrim_5298-G241-28FCombo-	30563	30177	21	5	0	360	0	0
G244	ERR4864983	23.3	164	B	35	245	Preterm	PT	Yes	14	Mersilene	No	27	28	Black	5298	ABC	5.93	0.3	8.97	0.22	0.64	0.1	2903.86	2.65	10.8	0.28	11796	13.83	8212.7	3.22	526.23	57504	36.27	26485000	1276000	14015.8	206972	356459	deplete	ptrim_5298-G244-28FCombo-	26511	15652	19	5642	85	0	43	0
G245	ERR4864984	20.3	143	B	38.5	271	Term	TI	Yes	NA	Abdominal	No	33	22	White	5298	ABBC	1.19	1	55.21	1	1	0.2	2.12	0.31	1	0.4	17.19	2	35.34	0.01	0.1	53354.7	31.67	827622	58535.6	5592.37	2120.24	122120	dominant	ptrim_5298-G245-28FCombo-	42018	42016	0	0	0	0	0	0
G246	ERR4864985	13.4	95	A	36	252	Preterm	PT	Yes	14.4	Nylon	Yes	33	20	White	5298	ABC	10.43	1.23	151.7	1.87	1.29	1.63	69.52	9.72	14.32	0.39	1761.15	2	206.3	1.4	0.1	83292.1	57.21	4.35264e+06	267271	9667.54	25473.2	166930	dominant	ptrim_5298-G246-28FCombo-	44460	53	21	0	44134	0	0	0
G247	ERR4864986	15.3	108	A	41.3	290	Term	TU	No	NA	NA	No	32	27	White	5298	ABC	24.39	1.12	99.66	1.3	2.67	2.32	11.75	16.18	34.44	0.88	1363.59	6.22	143.2	1.16	9.09	42440.8	13.54	1.35312e+06	174081	6955.01	26925	108014	dominant	ptrim_5298-G247-28FCombo-	34957	34699	18	0	4	190	0	0
G248	ERR4864987	20.3	143	B	37.5	264	Term	TU	No	NA	NA	No	38	19	White	5298	ABC	8.44	1	5.19	2.34	5.94	129.99	4.9	14.33	8.26	0.4	336.9	2	85.47	0.03	0.1	90280	58.38	5079800	186396	24596	19267.3	224261	dominant	ptrim_5298-G248-28FCombo-	30872	30861	0	0	0	0	0	0
G250	ERR4864989	30.5	215	C	38.4	270	Term	TU	No	NA	NA	No	28	24	White	5298	ABC	5.64	1	60.73	1	1	0.2	143.57	11.22	11.96	0.4	10348.2	12.25	193.38	1.05	9.09	85679.3	163.82	1.0907e+07	1.98695e+06	63144.3	267468	285028	deplete	ptrim_5298-G250-28FCombo-	31406	15	14	22165	8999	0	25	0
G251	ERR4864990	21.3	150	B	41.3	290	Term	TU	No	NA	NA	No	32	27	White	5298	ABC	29.59	1.44	93	1.6	2.25	7.11	25.12	18.67	29.78	1.35	440.6	1.85	126.16	0.5	6.91	25217.5	6.48	605396	71223.2	2575.2	8804.09	25649.1	dominant	ptrim_5298-G251-28FCombo-	41810	41516	14	0	0	205	0	0
G252	ERR4864991	20.1	141	B	38.2	268	Term	TU	No	NA	NA	No	37	27	Other	5298	ABC	0.3	1	63.42	1	1	0.2	54.47	10.93	2.9	0.4	1221.4	17.62	217.44	1.36	9.09	171712	171.26	16673000	1.36292e+06	19016.4	239727	373480	dominant	ptrim_5298-G252-28FCombo-	29793	28757	847	0	189	0	0	0
G254	ERR4864993	20.4	144	B	40.3	283	Term	TU	No	NA	NA	No	34	27	White	5298	ABC	66.93	2.72	5.68	1.7	5.49	71.22	46.4	35.47	60.92	1.51	2052.27	5.43	38.35	0.09	0.1	50028.3	8.01	1.4436e+06	38107.5	2480.09	5935.55	44732.8	dominant	ptrim_5298-G254-28FCombo-	45799	45589	191	9	0	0	0	0
G255	ERR4864994	15.5	110	A	41.5	292	Term	TU	No	NA	NA	No	36	20	White	5298	ABC	29.95	1.09	85.05	1.28	2.87	2.34	97.97	15.03	34.61	1.24	1570.46	11.7	104.7	0.62	12.47	40100.8	7.54	2.89781e+06	121204	17271.4	2510.36	68220	dominant	ptrim_5298-G255-28FCombo-	33828	18	31552	83	0	893	0	0
G257	ERR4864996	30.5	215	C	41.5	292	Term	TU	No	NA	NA	No	36	20	White	5298	ABC	5.88	0.86	0.2	0.2	0.1	0.04	74.32	0.32	1.77	0.17	1565.54	11.87	111.75	0.66	14.31	34836	6.75	3.05066e+06	86247.4	15020.1	1539.57	47485.4	dominant	ptrim_5298-G257-28FCombo-	28501	11	17827	35	79	9632	0	0
G259	ERR4864998	23	161	B	40.3	283	Term	TU	No	NA	NA	No	29	30	White	5298	ABC	0.3	1	63.76	1	1	0.2	36.34	11.5	1	0.4	1291.7	4.93	93.85	0.4	20.36	88850.6	79.17	24154000	689612	25825.4	33025.5	301311	deplete	ptrim_5298-G259-28FCombo-	47160	47	17	23908	17840	0	0	0
G260	ERR4864999	21.2	149	B	37.3	262	Term	TU	No	NA	NA	No	30	34	Other	5298	BC	6.46	1.12	0.23	0.43	0.2	0.45	1.25	2.65	0.85	0.04	34.12	2	144.41	0.01	8.56	47755.4	4.61	940153	23650.1	2762.97	900	30624.1	dominant	ptrim_5298-G260-28FCombo-	35544	35404	8	0	29	98	0	0
G262	ERR4865001	30.4	214	C	38.5	271	Term	TI	Yes	NA	Nylon	Yes	31	26	Black	5298	ABC	16.62	1	46.61	1	1	0.2	2789.91	2.32	29.92	0.4	618.53	9.05	140.47	0.52	23.62	65274.8	51	739763	292163	20445.5	32229.1	255278	deplete	ptrim_5298-G262-28FCombo-	42495	36	23546	10981	13	0	0	0
G263	ERR4865002	13.5	96	A	39.1	274	Term	TU	No	NA	NA	No	41	25	White	5298	ABC	0.57	1	55.1	1	1	0.2	112.47	12.36	11.96	0.4	25879.2	14.57	303.15	0.19	12	97530.9	119.65	5965000	729340	11350.8	114816	649736	dominant	ptrim_5298-G263-28FCombo-	38010	32886	30	15	1790	3277	0	0
G265	ERR4865004	29.1	204	C	39	273	Term	TU	No	NA	NA	No	37	20	Other	5298	ABC	3.17	1.15	0.69	0.24	0.03	0.48	22.39	1.31	2.27	0.05	508.63	10.25	49.07	0.3	25.21	38198.2	27.45	2.37241e+06	537121	25791.5	98256.7	57328.1	dominant	ptrim_5298-G265-28FCombo-	37640	27	23	0	36457	0	0	0
G266	ERR4865005	22	154	B	36.1	253	Preterm	PT	Yes	12.4	Mersilene	No	30	23	Other	5298	ABC	28.74	1.18	93.6	1.3	3.25	2.52	30.22	15.7	40.99	0.92	3238.61	8.66	69.91	0.32	20.36	48855.8	21.17	2.22744e+06	473033	8014.69	86518.4	98420.3	dominant	ptrim_5298-G266-28FCombo-	38328	38117	14	2	9	149	0	0
G270	ERR4865009	12.5	89	A	40.6	286	Term	TU	No	NA	NA	No	28	22	Other	5298	ABC	45	1.82	171.37	1.37	4.42	12.41	535.33	26.32	49.31	1.85	1430.7	5.13	98.24	0.1	17.4	34176.1	29.03	2.2262e+06	813174	5454.29	183352	72867	dominant	ptrim_5298-G270-28FCombo-	44717	40	0	8660	11	35536	13	0
G272	ERR4865011	28	196	C	33	231	Preterm	PT	No	NA	NA	No	35	22	White	5298	ABC	17.52	0.59	91.77	1.27	2.93	2.58	397.93	17.71	35.74	2.59	13407.2	29.19	4	16.92		55361.7	25.55	1.29613e+06	1.5898e+06	12474.6	217698	844816	dominant	ptrim_5298-G272-28FCombo-	29217	8346	20205	0	0	312	0	0
G277	ERR4865016	23.3	65	B	36.4	256	Preterm	PT	Yes	13.4	Mersilene	Yes	26	43	Black	5298	ABC	32.46	1.13	97.07	1.31	3.94	3.26	378.38	23.03	44.25	1.18	6176.82	6.8	489.55	3.42	38.6	58462.2	134.35	3.40809e+06	1.70659e+06	19063.1	382665	134827	dominant	ptrim_5298-G277-28FCombo-	35399	14777	13983	0	3165	0	0	0
G279	ERR4865018	16	112	A	36.1	253	Preterm	PT	Yes	12.4	Mersilene	No	30	23	Other	5298	ABC	1.49	0.85	0.54	0.03	0.19	0.48	16.04	0.75	1.58	0.13	1630.91	8.93	154.22	0.47	10.56	1.52791e+06	24.33	2.62241e+06	410103	10533.3	78929.6	228066	dominant	ptrim_5298-G279-28FCombo-	35248	34959	9	0	0	78	0	0
G283	ERR4865022	23.1	162	B	39	273	Term	TU	No	NA	NA	No	37	20	Other	5298	ABC	9.78	1.17	77.21	1.4	1.78	3.76	24.86	16.37	25.7	0.64	436.89	2.96	68.03	0.34	413.94	35765.5	34.63	2.50893e+06	1.46649e+06	37219.2	232160	82648.7	dominant	ptrim_5298-G283-28FCombo-	40393	28	0	0	38329	0	0	0
G284	ERR4865023	31.5	222	C	41.3	290	Term	TU	No	NA	NA	No	33	26	White	5298	ABC	14.79	0.21	81.32	1.35	2.75	2.01	328.5	14.74	35.43	0.77	3839.78	4.08	187.12	1.07	12.47	401336	29.21	3.29317e+06	630677	3774.63	131992	105164	dominant	ptrim_5298-G284-28FCombo-	28253	27716	21	0	0	513	0	0
G285	ERR4865024	21.5	152	B	41.3	290	Term	TU	No	NA	NA	No	33	26	White	5298	ABC	25.45	0.93	87.74	1.33	3.3	3.1	252.43	14.35	39.5	2.79	2552.72	15.2	423.2	2.59	337.18	129837	56.3	2.53399e+06	5.36993e+06	1746400	1.00706e+06	1.90685e+06	dominant	ptrim_5298-G285-28FCombo-	38624	30098	0	0	0	6065	0	0
G288	ERR4865027	30.1	211	C	41.2	289	Term	TU	No	NA	NA	No	33	30	Black	5298	ABC	17.45	0.56	92.68	1.27	2.73	2.77	272.75	16.37	34.71	0.82	2164.26	57.05	452.72	1.12	24.81	316797	11.45	5.00663e+06	154786	7350.88	10004.3	151771	dominant	ptrim_5298-G288-28FCombo-	32954	29278	10	1936	0	1730	0	0
G290	ERR4865029	21	147	B	33	231	Preterm	PT	No	NA	NA	No	35	22	White	5298	ABC	40.5	1.25	92.13	1.34	3.73	2.99	152.62	16.9	42.37	8.02	4817.79	9.11	146.47	0.81	46.55	56425.1	30.03	2.52677e+06	515456	31819.8	90791.9	702545	dominant	ptrim_5298-G290-28FCombo-	41160	36	40811	0	0	0	0	0
G292	ERR4865031	14	98	A	33	231	Preterm	PT	No	NA	NA	No	35	22	White	5298	ABC	4.1	0.65	24.49	0.02	0.009	0.39	27.79	1.33	2.41	3.62	1223.33	85.77	4	30.03	19.53	417794	33.88	3.57279e+06	458064	17191.9	88484.4	8.22707e+06	dominant	ptrim_5298-G292-28FCombo-	43507	33	43072	0	0	0	0	0
G294	ERR4865033	21.2	149	B	35.1	246	Preterm	PT	No	NA	NA	No	37	22	White	5298	ABC	8.42	6.31	1	1.37	0.1	54.48	27.66	3.93	58.73	0.1	396.73	11.54	217.55	5.7	16.97	93668	15.59	3.13798e+06	152191	6210.91	18326.1	111028	dominant	ptrim_5298-G294-28FCombo-	51729	51711	16	0	0	0	0	0
G296	ERR4865035	16.4	116	A	38.1	267	Term	TI	Yes	Pre-conception	Mersilene	No	38	24	White	5298	ABC	1	0.01	1	1.22	0.09	0.01	500.58	0.42	1	0.1	4297.24	8.57	435.66	2.45	16.1	44378.6	17.57	2.88589e+06	258898	1507.99	40781.5	96691.1	dominant	ptrim_5298-G296-28FCombo-	33155	8124	23428	690	0	0	0	0
G297	ERR4865036	15.3	108	A	39	273	Term	TU	No	NA	NA	No	27	23	Black	5298	ABC	1	0.01	1	1.16	0.09	0.01	0.05	0.1	1	0.1	41.07	9.82	50.92	0.05	0.49	37264.7	20.6	1.80252e+06	266830	7138.35	56138.1	47041.6	dominant	ptrim_5298-G297-28FCombo-	38891	38404	331	0	0	0	0	0
G300	ERR4865039	30.3	213	C	39	273	Term	TU	No	NA	NA	No	27	23	Black	5298	ABC	1	0.01	1	1.23	0.09	0.01	0.66	0.1	1	0.1	59.83	13.52	69.15	0.16	10.56	111763	40.19	2.34891e+06	1.12609e+06	28310.6	227717	101791	dominant	ptrim_5298-G300-28FCombo-	44145	39437	4197	19	0	0	0	0
G302	ERR4865041	20	140	B	41.3	290	Term	TU	No	NA	NA	No	32	33	White	5298	ABC	1	0.01	1	1.06	0.09	0.01	784.22	0.1	1	1.49	6311.64	14.65	174.61	2.88	57.1	160754	35.68	4.32103e+06	2.74927e+06	27072.2	366869	278364	dominant	ptrim_5298-G302-28FCombo-	56576	53	44260	6185	0	0	0	0
G307	ERR4865046	12.3	87	A	36.4	256	Preterm	PT	Yes	13.4	Mersilene	Yes	26	43	Black	5298	ABC	1	0.26	1	1.39	0.29	0.45	0.05	1.8	3.14	0.1	8.12	1.8	4.32	0.04	0.4	16105.4	6.55	11629.6	77063.5	1211.42	1858.54	97755.2	deplete	ptrim_5298-G307-28FCombo-	35479	34	0	0	0	0	0	0
G308	ERR4865047	30.4	214	C	38.1	267	Term	TI	Yes	Pre-conception	Mersilene	No	38	24	White	5298	ABC	1	0.01	1	1.17	0.09	0.01	159.39	0.12	1	0.1	1490.79	14.97	242.65	1.51	16.1	60139.1	22.17	3.91261e+06	493610	9326.66	76736.9	233373	dominant	ptrim_5298-G308-28FCombo-	47157	10235	36679	124	0	0	0	0
G311	ERR4865050	15.2	107	A	35.1	246	Preterm	PT	No	NA	NA	No	37	22	White	5298	ABC	1	0.01	1	1.08	0.09	0.01	43.72	0.1	1	0.1	1256.91	10.86	167.87	3.67	7.52	45738	6.9	1.84704e+06	37532.9	845.59	1292.42	42422.4	dominant	ptrim_5298-G311-28FCombo-	45977	45969	8	0	0	0	0	0
G312	ERR4865051	20.5	145	B	40.6	286	Term	TU	No	NA	NA	No	28	22	Other	5298	ABC	1	0.01	1	1.14	0.09	0.01	322.63	0.1	1	0.2	4664.25	10.68	130.64	0.21	316.11	80325.7	28.7	3.3525e+06	2.19537e+06	14531.9	418061	121038	deplete	ptrim_5298-G312-28FCombo-	38868	40	0	19028	0	19353	199	0
G315	ERR4865054	30.6	216	C	40.1	281	Term	TU	No	NA	NA	No	36	24	Other	5298	ABC	1	0.01	1	1.18	0.09	0.01	18.3	0.1	1	0.1	948.94	12.46	212.37	0.39	7.52	25080	15.26	1.88215e+06	208050	932.26	40348.2	29677.8	dominant	ptrim_5298-G315-28FCombo-	52080	51754	0	7	28	0	0	0
G316	ERR4865055	19.1	134	B	41.2	289	Term	TU	No	NA	NA	No	33	30	Black	5298	ABC	1	0.01	1	1.15	0.09	0.01	183.24	0.1	1	0.1	2875.81	26.73	362.85	0.74	17.4	114554	7.16	2.93319e+06	42713	3296.02	2031.91	70432.9	dominant	ptrim_5298-G316-28FCombo-	54502	50249	25	756	0	3472	0	0
G318	ERR4865057	15.1	106	A	41.2	289	Term	TU	No	NA	NA	No	33	30	Black	5298	ABC	1	0.01	1	1.11	0.09	0.01	32.23	0.1	1	0.1	1090.04	30.33	127.3	0.32	57.42	71286.4	7.46	2.18675e+06	81740.9	13682	2836.58	95228.2	dominant	ptrim_5298-G318-28FCombo-	45212	44180	16	215	0	798	0	0
G319	ERR4865058	20.4	144	B	38.1	267	Term	TI	Yes	Pre-conception	Mersilene	No	38	24	White	5298	ABC	1	0.01	1	1.11	0.09	0.01	129.3	0.1	1	0.1	1266.05	7.56	176.26	0.82	9.58	51387.9	13.89	1.75846e+06	204131	7446.34	28241.4	116631	dominant	ptrim_5298-G319-28FCombo-	37711	10617	25574	514	0	0	0	0
G320	ERR4865059	30	210	C	38.6	272	Term	TI	Yes	18.5	Nylon	Yes	29	31	White	5298	ABC	1	0.01	1	1.11	0.09	0.01	1297.6	0.1	1	0.53	8756.2	15.99	443.94	28.02	47.57	98341.6	33.82	3.54314e+06	2.43516e+06	22676.5	346348	395833	dominant	ptrim_5298-G320-28FCombo-	36337	32	0	0	10	35746	0	0
G324	ERR4865063	22	154	B	38.6	272	Term	TI	Yes	18.5	Nylon	Yes	29	31	White	5298	ABC	1	0.01	1	0.99	0.09	0.01	2380.28	0.6	1	0.47	10786.1	9.46	357.59	11.92	4406.51	66574.8	48.04	2.6905e+06	1.96186e+07	4143000	4.34625e+06	352743	dominant	ptrim_5298-G324-28FCombo-	45415	34	21	0	11032	0	0	0
G326	ERR4865065	31.2	219	C	35.1	246	Preterm	PT	No	NA	NA	No	37	22	White	5298	ABC	1	0.01	1	1.05	0.09	0.01	18.22	0.1	1	0.1	1096.54	13.11	597.45	25.27	8.56	61603.3	10.8	2.23257e+06	70775.9	1800.33	9402.93	96779.8	dominant	ptrim_5298-G326-28FCombo-	53507	53492	15	0	0	0	0	0
G330	ERR4865069	31.5	222	C	40.6	286	Term	TU	No	NA	NA	No	28	22	Other	5298	ABC	1	0.01	1	1	0.09	0.01	615.4	0.1	1	0.1	6825.29	13.36	211.46	0.28	30.58	80474	38.13	3.65975e+06	1.80006e+06	13947.6	330570	129019	deplete	ptrim_5298-G330-28FCombo-	49582	32	6	43539	0	5697	29	0
G334	ERR4865073	15	105	A	41.3	290	Term	TU	No	NA	NA	No	32	33	White	5298	ABC	1	0.01	1	1.17	0.09	0.01	1617.46	0.1	1	1.09	8984.54	9.73	232.5	4.91	467.5	100738	39.08	4.12743e+06	4.65206e+06	24304.9	542369	357475	deplete	ptrim_5298-G334-28FCombo-	38998	0	27707	9235	0	0	0	9
G336	ERR4865075	30	210	C	40	280	Term	TI	Yes	14	Mersilene	No	29	24	Black	5298	ABC	1	0.01	1	1.11	0.09	0.01	898.91	0.1	1	0.1	7689.77	11.58	404.88	11.43	44.91	60627.6	71.05	5.90933e+06	1.36348e+06	8954.99	263977	283682	dominant	ptrim_5298-G336-28FCombo-	40856	6034	32755	0	105	1958	0	0
G337	ERR4865076	16	112	A	40	280	Term	TI	Yes	14	Mersilene	No	29	24	Black	5298	ABC	1	0.01	1	1.09	0.09	0.01	1265.67	0.39	1	0.1	9282.27	14.91	515.62	31.43	268.54	79532.4	50.16	6.12932e+06	3.31369e+06	24939.8	422477	1.04132e+06	dominant	ptrim_5298-G337-28FCombo-	27251	7753	17848	0	103	1418	0	0
G340	ERR4865079	14.6	104	A	40.1	281	Term	TU	No	NA	NA	No	36	24	Other	5298	ABC	1	0.01	1	1.06	0.09	0.01	113.05	0.1	1	0.1	1351.53	6	190.74	0.98	12.47	28336.1	14.1	1.95162e+06	180925	1371.16	37668.3	34008.8	dominant	ptrim_5298-G340-28FCombo-	47552	41517	0	7	5454	0	0	0
G341	ERR4865080	29.3	206	C	36.4	256	Preterm	PT	Yes	13.4	Mersilene	Yes	26	43	Black	5298	ABC	1	0.01	1	1.19	0.09	0.01	624.6	0.1	1	0.1	6851.22	8.9	448.25	14.92	12.47	91034.9	58.12	4.95123e+06	1.15068e+06	4367.38	242895	327289	dominant	ptrim_5298-G341-28FCombo-	40715	30597	7433	0	714	63	11	0
G343	ERR4865082	31.3	220	C	36.5	257	Preterm	PT	No	NA	NA	No	41	23	Other	5920	ABC	1	0.63	1	1.86	1.38	16.91	271.51	16.32	16.01	0.63	368.32	16.68	53.97	0.43	242.2	93890.7	129.92	1.25281e+07	996138	35233.5	162818	279912	deplete	ptrim_5920-G343-28FCombo-	12782	0	9	7780	4979	0	0	0
G344	ERR4865083	31.6	223	C	33	231	Preterm	PT	Yes	18	Mersilene	No	29	26.1	White	5920	ABC	1	0.01	1	1.08	0.09	0.01	128.46	0.1	1	0.28	2567.62	7.65	11.47	0.07	37.17	85679.3	52.06	1.6251e+06	339195	39541	25661.7	259329	dominant	ptrim_5920-G344-28FCombo-	23634	8	23301	206	0	0	0	0
G345	ERR4865084	23.3	164	B	36.5	257	Preterm	PT	No	NA	NA	No	41	23	Other	5920	ABC	1	0.01	1	1.09	0.09	0.01	184.11	0.42	1	2.78	2121.55	20.82	49.03	0.44	389.42	92734.6	162.51	1.45384e+07	1.48894e+06	45789.5	258249	369411	deplete	ptrim_5920-G345-28FCombo-	18514	0	0	12326	6147	0	0	0
G347	ERR4865086	13.2	93	A	39.1	274	Term	TI	Yes	13.4	Nylon	No	25	23	White	5920	ABC	1	0.01	1	1.18	0.09	0.01	145.83	0.2	1	1.52	2098.52	12.9	43.06	1.59	7.52	87208.1	73.09	1.02787e+07	375552	14036.2	42570.7	267761	dominant	ptrim_5920-G347-28FCombo-	16697	0	16684	0	0	0	0	0
G349	ERR4865088	23.4	165	B	39.4	277	Term	TU	No	NA	NA	No	33	22	White	5920	ABC	1	0.01	1	1.1	0.09	0.01	12.47	1	1	0.1	5785.7	13.08	67.18	0.5	25.99	98453.6	72.34	5.62534e+06	277350	15742.7	40974.7	196179	dominant	ptrim_5920-G349-28FCombo-	14287	0	7324	0	0	6824	0	0
G350	ERR4865089	16.4	116	A	40.1	281	Term	TU	No	NA	NA	No	29	25	White	5920	ABC	1	0.01	1	1.03	0.09	0.01	58.02	0.12	1	0.1	455.1	9.21	4.43	0.15	0.3	72002.8	116.82	1.39421e+06	669939	50277.1	124655	204085	deplete	ptrim_5920-G350-28FCombo-	24169	7	0	9105	14857	0	31	0
G351	ERR4865090	11.6	83	A	39.5	278	Term	TI	Yes	12	Nylon	Yes	21	22	Black	5920	ABC	9.08	2.02	7.39	0.43	0.55	3.74	93.42	4.56	3.11	6	542.2	13.08	202.2	6.95	1430.27	68531.5	235.54	7.91139e+06	1.63108e+06	56555	29810.5	2.11927e+06	dominant	ptrim_5920-G351-28FCombo-	22272	0	0	0	16580	0	1192	0
G353	ERR4865092	30	210	C	39.5	278	Term	TU	No	NA	NA	No	33	21	White	5920	ABC	1	0.01	1	1.06	0.09	0.01	0.05	0.39	1	0.1	3311.09	1.59	19.82	0.03	157.2	62287	87.03	3.94985e+06	550655	214641	57531.4	204085	deplete	ptrim_5920-G353-28FCombo-	23326	6	6	7966	14561	0	0	0
G354	ERR4865093	16.2	114	A	36.6	258	Preterm	PT	Yes	17.6	Nylon	No	33	27	White	5920	ABC	1	0.01	1	1.14	0.09	0.01	5.63	0.1	1	0.1	66.88	12.62	49.39	0.28	16.75	78405.9	79.03	1.13006e+07	303700	12171.5	30081.6	213821	dominant	ptrim_5920-G354-28FCombo-	16534	16461	6	0	0	67	0	0
G355	ERR4865094	30.1	211	C	40.4	284	Term	TU	No	NA	NA	No	33	26	White	5920	ABC	1	0.01	1	1.11	0.09	0.01	118.71	0.1	1	0.1	478.55	44.57	135.47	0.51	5.7	117252	131.7	1.1547e+07	562141	12729.4	71474.4	331756	dominant	ptrim_5920-G355-28FCombo-	20202	18	12126	0	0	7991	0	0
G356	ERR4865095	21.1	148	B	39	273	Term	TU	No	NA	NA	No	29	22	Black	5920	ABC											3043.19	2	75.34	0.01	0.3	46356.2	88.01	6.4572e+06	343900	28705.9	70228	149636	dominant	ptrim_5920-G356-28FCombo-	20801	20563	0	0	0	0	0	0
G357	ERR4865096	29.2	205	C	36.6	258	Preterm	PT	Yes	17.6	Nylon	No	33	27	White	5920	ABC	1	0.01	1	1.11	0.09	0.01	0.05	0.2	1	0.1	262.55	2.2	58.99	0.6	45.85	61756.2	90.91	1.38489e+07	419928	33236.7	44156.2	241951	dominant	ptrim_5920-G357-28FCombo-	20599	20470	0	83	8	26	0	0
G358	ERR4865097	30.1	211	C	39	273	Term	TU	No	NA	NA	No	29	22	Black	5920	ABC	1	0.01	1	1.09	0.09	0.01	1.25	0.1	1	0.1	422.96	6.56	52.54	0.009	0.3	46809.3	48.49	5.88736e+06	138570	12575.1	21217.6	116072	dominant	ptrim_5920-G358-28FCombo-	22425	22404	0	7	0	0	0	0
G359	ERR4865098	31.5	222	C	33.4	235	Preterm	PT	Yes	14.4	Nylon	No	44	23	Other	5920	ABC	1	0.01	1	1.07	0.09	0.01	844.29	0.1	1	0.1	10134.3	2.78	131.1	2.93	3301.16	253115	150.12	1.24895e+07	943706	32318.6	192426	503273	deplete	ptrim_5920-G359-28FCombo-	17926	0	0	12462	2170	0	0	0
G361	ERR4865100	15.1	106	A	37.3	262	Term	TU	No	NA	NA	No	31	20.7	White	5920	ABC	1	0.01	1	1.05	0.09	0.01	9.46	0.1	1	0.1	849.26	9.31	49.43	0.33	9.05	80564.7	112.7	2.10179e+07	603196	10166.3	115655	226702	dominant	ptrim_5920-G361-28FCombo-	16479	6	13003	0	2920	0	0	0
G362	ERR4865101	21.3	150	B	38.4	270	Term	TU	No	NA	NA	No	31	33	Other	5920	ABC	1	0.01	1	1.08	0.09	0.01	508.93	0.1	1	7.04	7324.69	15	218.14	1.39	1405.73	153028	157.03	1.61283e+08	5.17496e+06	46421.1	392413	615451	deplete	ptrim_5920-G362-28FCombo-	23226	0	0	0	0	0	22999	0
G363	ERR4865102	30.6	216	C	34.2	240	Preterm	PT	No	NA	NA	No	33	21	Other	5920	ABC	1	0.01	1	1.07	0.09	0.01	3.33	0.1	1	0.1	297.88	0.7	4.05	0.009	0.3	73779.3	66.15	516596	262004	12676.8	54630.9	143114	dominant	ptrim_5920-G363-28FCombo-	24935	0	24922	0	0	0	0	0
G364	ERR4865103	13.5	96	A	37	259	Term	TI	Yes	15	Nylon	No	28	25	White	5920	ABC	1	0.01	1	1.03	0.09	0.01	0.05	0.1	1	0.1	117.21	0.7	14.22	0.009	0.3	57459.6	25.91	867896	17025.3	3075.34	1960	79300.9	dominant	ptrim_5920-G364-28FCombo-	22384	22025	8	0	75	40	0	0
G366	ERR4865105	30.4	214	C	31.6	223	Preterm	PT	Yes	13.4	Mersilene	Yes	25	20	Black	5920	ABC	0.9	0.47	1	0.05	0.09	0.01	215.53	0.1	1	0.35	730.84	6.45	35.76	0.71	511.7	87341.3	26.87	895867	95327.4	26140.3	1960	283328	deplete	ptrim_5920-G366-28FCombo-	16260	0	5990	7805	0	0	0	0
G368	ERR4865107	30.2	212	C	38	226	Term	TI	Yes	14.4	Nylon	No	35	24.3	White	5920	ABC	0.9	0.45	1	0.05	0.09	0.13	45.92	0.1	1	0.31	396.57	12.52	35.59	0.15	32.71	85159.4	100.07	2.43618e+07	750665	63479.4	73277.6	253465	dominant	ptrim_5920-G368-28FCombo-	13911	0	0	0	8350	3817	1379	0
G369	ERR4865108	23.5	166	B	37	259	Term	TI	Yes	15	Nylon	No	28	25	White	5920	ABC	12.66	36.61	1	2.24	3.83	1.05	5.85	64.21	203.41	0.47	140.22	3.84	47.14	0.14	0.3	66210.9	60.03	6.5798e+06	218223	13221.2	34313.8	142450	dominant	ptrim_5920-G369-28FCombo-	27531	27386	44	23	35	35	0	0
G370	ERR4865109	20.2	142	B	39	273	Term	TU	No	NA	NA	No	28	36	Black	5920	ABC	0.9	0.01	1	0.05	0.09	0.01	130.52	0.1	1	0.67	1659.33	4.22	64.57	0.67	34.73	69731.3	32.43	7.67875e+06	312435	6457.56	60393.9	75537.8	dominant	ptrim_5920-G370-28FCombo-	20199	0	17181	31	2725	0	0	0
G371	ERR4865110	15.1	106	A	40	280	Term	TU	No	NA	NA	No	37	25	Black	5920	ABC	0.9	0.26	1	0.05	0.09	0.03	168.58	1.04	1	1.59	1165.54	11.77	34.42	0.08	1898.87	36304.9	32.97	1.67717e+06	274904	20904.7	59238	393350	deplete	ptrim_5920-G371-28FCombo-	14727	0	4466	7469	0	0	0	0
G373	ERR4865112	23.1	162	B	37.4	263	Term	TU	No	NA	NA	No	39	23	White	5920	ABC	0.9	0.43	1	0.05	0.09	0.19	8.38	0.1	1	0.28	166.41	6.78	28.93	0.009	49.95	54065.6	41.27	1.02898e+07	309810	13027.9	64706.5	71882.4	dominant	ptrim_5920-G373-28FCombo-	17393	0	138	0	1827	0	0	0
G374	ERR4865113	13.2	93	A	38	226	Term	TI	Yes	14.4	Nylon	No	35	24.3	White	5920	ABC	0.9	0.44	1	0.05	0.09	0.34	50.5	0.1	1	0.33	548.06	3.32	15.39	0.12	124.48	56215.4	22.12	2.97907e+07	240727	19405.4	24269.9	74385.9	deplete	ptrim_5920-G374-28FCombo-	11591	0	0	0	0	0	11322	0
G375	ERR4865114	21.5	152	B	36.6	258	Preterm	PT	Yes	17.6	Nylon	No	33	27	White	5920	ABC	5.13	0.53	1	0.05	0.09	1.09	5.68	0.1	2.45	0.57	663.41	6.34	122.5	1	14.41	39126.3	13.19	6.82944e+06	46798.8	2853.49	5218.65	73424.3	dominant	ptrim_5920-G375-28FCombo-	25722	25655	0	7	0	60	0	0
G376	ERR4865115	33.5	236	C	37.4	263	Term	TU	No	NA	NA	No	39	23	White	5920	ABC	5.93	0.95	0.36	0.2	0.01	0.75	2.84	3.29	0.8	0.03	74.06	0.7	12.85	0.01	130.97	39523.3	51.8	4951000	587385	30224.7	132529	65083.8	dominant	ptrim_5920-G376-28FCombo-	25371	0	0	0	14848	0	0	0
G378	ERR4865117	20	140	B	39.5	278	Term	TU	No	NA	NA	No	33	21	White	5920	ABC	0.9	0.57	1	0.05	0.09	0.99	5.73	0.1	1	0.3	200.67	0.7	30.49	0.03	242.44	48761.1	24.82	3621600	258756	35593.9	30714.6	71882.4	dominant	ptrim_5920-G378-28FCombo-	28608	0	0	6574	21775	0	5	0
G379	ERR4865118	13.5	96	A	33.4	235	Preterm	PT	Yes	14.4	Nylon	No	44	23	Other	5920	ABC	0.9	0.01	1	0.05	0.09	0.09	1071.51	0.1	1	0.46	14634.5	9.01	276.37	15.25	2641.6	266043	75.58	57249000	3.25006e+06	19627.8	494797	927284	deplete	ptrim_5920-G379-28FCombo-	21607	0	4	16874	134	0	0	0
G381	ERR4865120	22	154	B	38.1	267	Term	TI	Yes	14.4	Nylon	No	21	21	Black	5920	ABC	3.04	3.6	1	0.05	1.51	12.6	2.27	19.87	11.62	0.7	104.67	0.71	24.11	0.009	0.3	40401.8	8.02	2698500	23521.7	1553.84	2446.07	39366.8	dominant	ptrim_5920-G381-28FCombo-	22114	0	22114	0	0	0	0	0
G382	ERR4865121	13	91	A	39.5	278	Term	TU	No	NA	NA	No	33	21	White	5920	ABC	0.9	0.69	1	0.05	0.09	1.45	5.8	0.1	1	0.55	152.13	0.7	18.04	0.009	120.07	45330.1	20.45	3314400	195714	21097.7	19135.5	67814.2	dominant	ptrim_5920-G382-28FCombo-	21759	4	0	3851	17879	0	0	0
G383	ERR4865122	31.5	222	C	39.5	278	Term	TI	Yes	12	Nylon	Yes	21	22	Black	5920	ABC	0.9	0.69	1	0.05	0.09	0.57	6.68	0.1	1	0.26	401.33	2.2	57.27	0.28	143.53	88365.6	18.88	15931000	317121	24075	2872.97	109152	deplete	ptrim_5920-G383-28FCombo-	19623	0	0	0	12756	0	1169	0
G384	ERR4865123	23.2	163	B	41	287	Term	TU	No	NA	NA	No	20	20	White	5920	ABC	6.98	0.71	7.64	0.2	0.38	0.29	357.02	2.65	3.11	47.94	10534.9	11.67	243.74	2.71	230.15	376892	176.67	116650000	6.40434e+06	25472.1	1.69702e+06	1.41593e+06	dominant	ptrim_5920-G384-28FCombo-	18293	18244	0	16	3	0	0	0
G385	ERR4865124	31.1	218	C	37.3	262	Term	TU	No	NA	NA	No	31	20.7	White	5920	ABC	0.9	0.47	1	0.05	0.09	0.42	21.01	0.1	1	0.57	560.69	11.86	71.43	0.49	11.88	89086	41.1	12586000	404686	5384.46	90466.5	106005	dominant	ptrim_5920-G385-28FCombo-	22849	0	21334	0	1112	0	0	0
G386	ERR4865125	30.5	215	C	37	259	Term	TI	Yes	15	Nylon	No	28	25	White	5920	ABC	0.9	0.76	1	0.05	0.09	0.54	18.7	0.1	1	0.41	842.01	5.43	80.37	0.37	33.53	58859.3	35.37	4051900	304579	13585	77230.9	69755.3	dominant	ptrim_5920-G386-28FCombo-	25851	24810	229	263	69	29	0	0
G387	ERR4865126	23.5	166	B	39.5	278	Term	TI	Yes	12	Nylon	Yes	21	22	Black	5920	ABC	0.9	0.68	1	0.05	0.09	0.57	13.23	0.1	1	0.24	584.38	7.03	105.44	1.24	76.07	48182.1	8.71	8104200	106378	6814.53	962.11	79552.7	deplete	ptrim_5920-G387-28FCombo-	22639	0	0	0	13901	0	1693	0
G388	ERR4865127	13.5	96	A	37.4	263	Term	TU	No	NA	NA	No	39	23	White	5920	ABC	0.9	0.68	1	0.05	0.09	0.68	30.68	0.1	1	0.37	599.96	11.69	118.35	0.01	28.49	49776.5	54.44	3777500	540845	6766.75	132214	198418	dominant	ptrim_5920-G388-28FCombo-	24041	0	0	0	17300	0	0	0
G389	ERR4865128	14	98	A	38.1	267	Term	TI	Yes	14.4	Nylon	No	21	21	Black	5920	ABC	8.21	0.75	1	0.05	0.09	0.38	14.16	0.1	1	0.42	377.88	23.32	102.73	0.01	0.3	45678.2	14.48	1556000	72447.4	1643.53	10887.6	56391.8	dominant	ptrim_5920-G389-28FCombo-	21076	0	21076	0	0	0	0	0
G390	ERR4865129	22.6	160	B	37.5	264	Term	TI	Yes	14.3	Nylon	No	35	26.5	Other	5920	ABC	0.9	0.67	1	0.05	0.09	0.45	20.98	0.1	1	0.45	526.57	10.71	104.82	0.5	0.39	587088	26.45	8811800	200080	2497.27	27462.5	106005	dominant	ptrim_5920-G390-28FCombo-	21039	20630	5	262	109	0	0	0
G391	ERR4865130	21.6	153	B	34.2	240	Preterm	PT	No	NA	NA	No	33	21	Other	5920	ABC	0.9	0.01	1	0.05	0.09	0.34	115.99	0.1	1	0.94	3458.73	8.99	48.13	0.74	21.01	67413.6	44.61	5524000	490762	3363.58	131553	134131	dominant	ptrim_5920-G391-28FCombo-	23998	0	23998	0	0	0	0	0
G392	ERR4865131	32.2	226	C	39	273	Term	TU	No	NA	NA	No	28	36	Black	5920	ABC	0.9	0.01	1	0.05	0.09	0.4	530.71	0.1	1	0.41	2688.91	10.03	130.79	2.09	278.57	43194.2	55.33	10839000	904187	7573.24	177499	99131.7	deplete	ptrim_5920-G392-28FCombo-	30206	0	0	23905	6290	0	0	0
G393	ERR4865132	22	154	B	40.1	281	Term	TU	No	NA	NA	No	29	25	White	5920	ABC	0.9	0.01	1	0.05	0.09	0.65	167.01	0.1	1	1.26	1493.47	11.37	30.61	0.39	306.71	56746.2	31.66	1.89942e+06	300242	14261.9	59215	60957.8	deplete	ptrim_5920-G393-28FCombo-	19123	0	0	7089	11891	0	49	0
G394	ERR4865133	30	210	C	40.1	281	Term	TU	No	NA	NA	No	29	25	White	5920	ABC	0.9	0.73	1	0.05	0.09	1.65	6.83	0.12	1	1.13	115.72	0.23	5	0.09	124.04	41097.3	27.16	997436	223595	51984.2	49708.3	35951.3	deplete	ptrim_5920-G394-28FCombo-	16223	0	0	9109	6983	0	0	0
G395	ERR4865134	31	217	C	38.1	267	Term	TI	Yes	14.4	Nylon	No	21	21	Black	5920	ABC	1.67	0.56	1	0.05	0.09	0.49	9.2	0.1	1	0.3	422.06	0.83	38.37	0.05	0.3	50958.9	8.71	2548200	23521.7	1459.39	2645.12	38730.5	dominant	ptrim_5920-G395-28FCombo-	23079	0	23066	0	10	0	3	0
G396	ERR4865135	31.4	221	C	39.4	277	Term	TU	No	NA	NA	No	33	22	White	5920	ABC	0.9	0.01	1	0.05	0.09	0.44	57.75	0.1	1	0.77	854.74	12.13	177.5	3.21	64.69	137453	34.71	5775700	266795	3768.75	71229.7	156025	dominant	ptrim_5920-G396-28FCombo-	23432	0	20917	0	0	2391	0	0
G397	ERR4865136	22.1	155	B	40	280	Term	TU	No	NA	NA	No	37	25	Black	5920	ABC	0.9	0.37	1	0.05	0.09	0.54	401.51	7.68	1	1.64	1204.89	6.64	45.6	0.01	3595.3	49974.7	5.96	299383	25042.6	8662.21	1797.68	80885.6	deplete	ptrim_5920-G397-28FCombo-	16298	0	3057	4748	0	0	0	0
G398	ERR4865137	12.2	86	A	39	273	Term	TU	No	NA	NA	No	28	36	Black	5920	ABC	0.9	0.37	1	0.05	0.09	0.43	105.66	0.1	1	0.52	1721.48	5.57	58.95	0.71	90.29	50137.5	41.82	4253600	492136	11526.7	85271.5	67619.6	dominant	ptrim_5920-G398-28FCombo-	21030	0	0	1989	18980	0	9	0
G401	ERR4865140	12.5	89	A	36.3	255	Preterm	PT	Yes	15	Nylon	Yes	38	23	White	5920	ABC	5.81	1.68	1	0.05	0.09	3.64	40.3	0.72	7.55	0.66	789.36	16.87	151.89	1.71	107.77	68066.1	34.77	9919100	523812	9605.05	56810.1	623332	dominant	ptrim_5920-G401-28FCombo-	27031	26267	758	0	0	0	0	0
G403	ERR4865142	30.2	212	C	39.1	274	Term	TI	Yes	13.4	Nylon	No	25	23	White	5920	ABC	0.9	0.04	1	0.05	0.09	0.29	169.3	0.1	1	1.04	2150.07	11.15	61.23	2.19	73.86	41112.5	8.07	2485000	44991.1	1707.92	3473.09	51566.7	dominant	ptrim_5920-G403-28FCombo-	26510	26246	52	16	0	181	0	0
G404	ERR4865143	21.2	149	B	39.6	279	Term	TI	Yes	14	Mersilene	No	31	33.3	White	5920	ABC	0.9	0.01	1	0.05	0.09	0.42	411.83	0.1	1	1.46	1180.06	11.59	220.82	3.33	3168.11	108622	67.59	5480500	1.20203e+06	31589.1	318894	565191	deplete	ptrim_5920-G404-28FCombo-	19813	5145	3410	8506	0	0	5	0
G405	ERR4865144	32.3	227	C	38.1	267	Term	TI	Yes	16	Nylon	No	33	33	Other	5920	ABC	0.9	0.01	1	0.05	0.09	1.02	209.56	0.1	1	5.18	3601.84	14	157.65	0.72	266	105918	70.8	5308100	1.54533e+06	7440.68	472246	174992	dominant	ptrim_5920-G405-28FCombo-	17769	6	15543	0	2057	0	0	0
G406	ERR4865145	30.6	216	C	37.5	264	Term	TI	Yes	14.3	Nylon	No	35	26.5	Other	5920	ABC	0.9	0.37	1	0.05	0.09	0.5	37.72	0.1	1	0.47	383.66	5.98	66.54	0.83	10.56	376892	17.54	4.375e+07	107959	1978.91	13117.5	97453.7	dominant	ptrim_5920-G406-28FCombo-	22089	21446	0	88	484	0	0	0
G407	ERR4865146	21.2	149	B	32.6	230	Preterm	PT	No	NA	NA	No	25	29.4	White	5920	ABC	0.9	0.52	1	0.05	0.09	1.03	0.05	0.1	1	0.27	10.33	0.2	4.42	0.07	6.22	11926.6	4.59	275986	10330.3	3742.07	419.73	17950.9	dominant	ptrim_5920-G407-28FCombo-	24624	24559	26	10	0	0	0	0
G408	ERR4865147	13.1	92	A	31.6	223	Preterm	PT	Yes	13.4	Mersilene	Yes	25	20	Black	5920	ABC	4.28	3.02	1	0.08	0.18	18.94	96.73	6.42	24.2	0.82	158.24	89.17	176.78	1.78	6000	50830.3	6.17	492943	35477.9	3473.49	594.56	1.64816e+06	deplete	ptrim_5920-G408-28FCombo-	21204	0	1973	13712	0	0	0	0
G410	ERR4865149	30.1	211	C	40	280	Term	TU	No	NA	NA	No	37	25	Black	5920	ABC	0.9	0.79	1	0.05	0.09	3.68	104.67	14.61	4.58	0.67	115.75	2.49	13.55	0.01	14.59	32713.5	10.04	690385	27754.3	3872.18	2191.55	45228	dominant	ptrim_5920-G410-28FCombo-	26866	29	25849	661	59	34	2	0
G411	ERR4865150	23.3	164	B	36.3	255	Preterm	PT	Yes	15	Nylon	Yes	38	23	White	5920	ABC	22.32	7.01	1	1.7	4.66	74.62	28.8	87.57	119.66	4.05	784.51	9.69	35.96	0.22	10.56	54775.1	9.98	801672	33878.6	1595.52	3132.2	50875.4	dominant	ptrim_5920-G411-28FCombo-	26483	24517	1966	0	0	0	0	0
G413	ERR4865152	21.2	149	B	39.1	274	Term	TI	Yes	13.4	Nylon	No	25	23	White	5920	ABC	0.92	1.5	1	0.05	0.09	6.12	34.99	30.28	12.5	2.19	914.66	3.18	26.63	0.26	2.04	45541.6	7.53	578131	15556.2	911.41	1356.43	43807.1	dominant	ptrim_5920-G413-28FCombo-	17396	17314	59	8	0	0	0	0
G414	ERR4865153	12.4	88	A	37.5	264	Term	TI	Yes	14.3	Nylon	No	35	26.5	Other	5920	ABC	6.8	0.99	0.92	0.05	0.41	0.59	296.76	1.92	2.51	20.68	8466.49	9.57	335.05	3.44	1881.87	2281100	142.15	2.54072e+07	2.69909e+06	11577.3	398369	479556	dominant	ptrim_5920-G414-28FCombo-	24652	24535	0	56	50	0	0	0
G415	ERR4865154	13	91	A	29.3	206	Preterm	PT	Yes	18.2	Nylon	Yes	20	22.1	Black	5920	AB	8.33	1.01	1.12	0.19	0.54	0.35	733.72	2.13	5.23	8.39	5051.58	38.92	96.79	0.52	260.05	118253	78.05	3.78766e+06	1.01264e+06	14562.5	203091	263890	dominant	ptrim_5920-G415-28FCombo-	50843	7	50653	0	119	0	0	0
G417	ERR4865156	14.1	99	A	33.3	234	Preterm	PT	No	NA	NA	No	31	24	White	5920	ABC	7.56	1.25	1.23	0.13	0.46	2.67	0.62	3.98	5.44	0.1	28.95	0.2	0.08	0.02	2.95	22474.1	4.71	109098	13539.1	4081.74	980.39	20876.5	dominant	ptrim_5920-G417-28FCombo-	27755	27056	688	0	7	0	0	0
G418	ERR4865157	15.1	106	A	40.4	284	Term	TU	No	NA	NA	No	33	26	White	5920	ABC	7.31	1.14	0.86	0.05	0.02	0.21	141.88	1.83	0.02	0.13	2604.55	8.03	34.3	0.69	39.33	108708	50.57	3.99651e+06	317517	6336.45	43747.4	154802	dominant	ptrim_5920-G418-28FCombo-	24463	0	13760	0	0	10641	0	0
G419	ERR4865158	14.3	101	A	38.1	267	Term	TI	Yes	16	Nylon	No	33	33	Other	5920	ABC	6.8	0.68	1.27	0.05	0.39	0.36	727.66	1.35	3.35	3.72	9011.38	12.97	144.56	0.73	3953.24	110122	94.62	5.14499e+06	2.37111e+06	15857.3	469642	314031	dominant	ptrim_5920-G419-28FCombo-	23029	0	20110	0	2693	0	0	0
G423	ERR4865162	13.5	96	A	38.4	270	Term	TI	Yes	14.2	Mersilene	Yes	33	39.9	White	5920	ABC	8.01	1.13	0.62	0.05	0.21	0.61	3.04	1.59	0.34	0.16	137.3	3.66	16.43	0.08	1.03	37839.8	8.72	2.1666e+06	11032.5	1558.07	1153.22	48058.6	dominant	ptrim_5920-G423-28FCombo-	22110	22092	0	0	3	0	0	0
G424	ERR4865163	22.2	156	B	38	226	Term	TI	Yes	14.4	Nylon	No	35	24.3	White	5920	ABC	18.21	2.53	1.96	1.57	1.74	13.21	85.14	5.21	20.74	0.33	630.65	7.66	49.56	0.35	26.5	80924	26.82	4.07436e+06	193387	16039.5	19177.3	97370.6	dominant	ptrim_5920-G424-28FCombo-	19829	9	0	0	19414	0	374	0
G426	ERR4865165	30.2	212	C	40.1	281	Term	TU	No	NA	NA	No	36	30.3	White	5920	ABC	5.12	1.42	0.65	0.05	0.07	0.33	0.32	0.99	3.18	0.08	31.15	0.2	9.93	0.06	2.51	10345.2	4.92	201096	12157.4	1627.45	1654.13	19201.8	dominant	ptrim_5920-G426-28FCombo-	21920	21741	7	0	170	0	0	0
G427	ERR4865166	15.2	107	A	32.6	230	Preterm	PT	No	NA	NA	No	25	29.4	White	5920	ABC	7.05	1.37	0.67	0.05	0.23	1.38	0.67	2.04	3.78	0.15	28.63	0.2	0.08	0.01	1.03	36621.9	2.82	59397.3	9214.31	2000.58	1215.9	17002.3	dominant	ptrim_5920-G427-28FCombo-	23456	23003	153	11	50	0	0	0
G432	ERR4865171	14.1	99	A	39.6	279	Term	TI	Yes	14	Mersilene	No	31	33.3	White	5920	ABC	6.03	1.02	0.8	0.1	0.31	0.75	16.22	1.35	1.37	0.51	763.92	6.11	9.88	0.22	6.97	58148.9	10.51	209108	37437.5	2034.05	8958.88	32955.9	dominant	ptrim_5920-G432-28FCombo-	22231	22114	21	55	0	0	8	0
G434	ERR4865173	29.5	208	C	38.4	270	Term	TI	Yes	14.2	Mersilene	Yes	33	39.9	White	5920	ABC	11.03	0.63	1.31	0.05	0.46	0.95	812.34	1.17	3.27	4.8	5924.36	14.11	443.1	48.9	254.39	207853	150.05	68486000	3.79677e+06	20973.7	1.47705e+06	2.09934e+06	dominant	ptrim_5920-G434-28FCombo-	20372	19413	0	0	372	0	16	0
G437	ERR4865176	32.2	226	C	32.6	230	Preterm	PT	No	NA	NA	No	25	29.4	White	5920	ABC	3.95	0.75	0.6	0.05	0.11	0.29	88.52	1.53	3.7	0.35	1686.93	7.28	100.5	3.44	295.91	89621.9	25.53	2.03705e+06	183587	5285.63	34109.9	136671	dominant	ptrim_5920-G437-28FCombo-	24339	24100	177	0	0	0	0	0
G439	ERR4865178	31.1	218	C	39.6	279	Term	TI	Yes	14	Mersilene	No	31	33.3	White	5920	ABC	16	2.12	4.4	1.27	3.2	19.83	278.92	13.84	18.38	1.81	1142.64	7.78	93.17	2.45	4308.23	133145	85.04	2.65292e+06	1141222	44228.6	300062	434990	deplete	ptrim_5920-G439-28FCombo-	23676	5121	11166	4167	6	0	17	0
G442	ERR4865181	23	161	B	38.4	270	Term	TI	Yes	14.2	Mersilene	Yes	33	39.9	White	5920	ABC	5.32	0.54	0.92	0.05	0.29	0.82	379.54	1.38	2.31	2.45	3341.68	9.69	315.32	35.28	1728.63	101234	129.63	49062000	2.91837e+06	13167.5	903140	706319	dominant	ptrim_5920-G442-28FCombo-	21600	21127	0	0	0	0	0	0
G443	ERR4865182	30.1	211	C	33.3	234	Preterm	PT	No	NA	NA	No	31	24	White	5920	ABC	7.18	1.11	0.67	0.05	0.04	0.43	7.02	1.44	3.09	0.09	394.38	7.41	104.14	1.02	89.28	66739.8	25.53	2.45342e+06	158892	7494.23	25943.2	74776.7	dominant	ptrim_5920-G443-28FCombo-	45842	45842	0	0	0	0	0	0
G444	ERR4865183	12.6	90	A	34.2	250	Preterm	PT	No	NA	NA	No	33	21	Other	5920	ABC	7.05	0.99	0.54	0.05	0.19	0.67	39.54	0.63	2.2	0.17	3201.74	2.01	19.7	0.3	6.6	73297	28.24	901869	157835	2613.86	36104.7	62538.6	dominant	ptrim_5920-G444-28FCombo-	49282	0	49206	0	0	0	0	0
G447	ERR4865186	32.2	226	C	39.5	278	Term	TU	No	NA	NA	No	39	21	White	5920	ABC	5.06	1.07	0.58	0.05	0.23	0.28	39.57	135.22	0.02	0.34	3710.46	0.77	25.87	0.27	390.06	79752.8	30.11	1.90361e+06	173300	82348.2	26190.8	87085.6	dominant	ptrim_5920-G447-28FCombo-	23510	0	2	0	0	0	0	2378
G448	ERR4865187	29.6	209	C	34.1	239	Preterm	PT	No	NA	NA	No	28	21	Black	5920	ABC	7.82	1.1	0.67	0.05	0.27	0.26	184.66	1.89	4.26	16.59	1493.91	10.71	77.22	0.12	3590.25	35165.4	16.52	684601	100346	14246.6	16228.7	307391	deplete	ptrim_5920-G448-28FCombo-	23414	8	15550	2602	0	0	0	0
G449	ERR4865188	21.4	151	B	37.1	260	Term	TI	Yes	13.5	Mersilene	Yes	34	28	Black	5920	ABC	2.3	0.01	0.85	0.05	0.41	0.26	417.78	0.99	2.41	0.13	10950.5	7.66	178.75	0.49	463.93	107742	42.31	7.72937e+06	1.03412e+06	16002.6	221137	155345	dominant	ptrim_5920-G449-28FCombo-	25046	0	24991	0	0	0	0	0
G450	ERR4865189	21	147	B	38.3	269	Term	TI	Yes	13.4	Mersilene	Yes	36	29	Other	5920	ABC	6.09	0.94	0.59	0.05	0.14	0.34	39.61	1.32	0.02	0.11	2054.88	4.15	39.88	0.35	124.02	36108.4	11.24	2.09412e+06	196617	10116.4	15581.3	64457	dominant	ptrim_5920-G450-28FCombo-	27346	12	27317	0	0	0	17	0
G451	ERR4865190	32	224	C	38.3	269	Term	TI	Yes	13.4	Mersilene	Yes	36	29	Other	5920	ABC	5.38	0.74	0.65	0.06	0.05	0.44	86.59	1.2	0.02	0.37	1598.91	13.76	99.92	0.61	19.33	49912.3	13.27	1.41181e+07	230633	4587.88	20736.7	67033.2	dominant	ptrim_5920-G451-28FCombo-	23548	0	23545	0	0	0	0	0
G452	ERR4865191	32.1	225	C	36.3	255	Preterm	PT	Yes	13.6	Nylon	Yes	30	26.9	Black	5920	ABC	5.64	1.07	0.89	0.05	0.04	0.06	131.57	2.13	2.9	0.14	907.14	21.7	115.87	2.19	33.03	34071.4	58.56	6.98911e+07	189478	17266.9	7347.51	192037	deplete	ptrim_5920-G452-28FCombo-	22156	0	9	0	0	0	21601	0
G453	ERR4865192	32.4	228	C	38.6	272	Term	TI	Yes	22.4	Nylon	Yes	33	30.6	Other	5920	ABC	5.9	1.05	0.71	0.05	0.19	0.42	79.3	1.41	2.41	0.11	998.99	9.5	52.43	0.92	89.97	47146.4	22.33	1.96924e+06	224502	19898	42676.3	52646	dominant	ptrim_5920-G453-28FCombo-	17734	0	0	0	7875	0	1709	7517
G456	ERR4865195	15.2	107	A	39.5	278	Term	TU	No	NA	NA	No	39	21	White	5920	ABC	5.19	1.04	0.55	0.05	0.11	0.28	14.83	1.65	2.41	0.55	284.17	0.7	19.76	0.22	178.21	36941.2	11.32	1.14232e+06	136511	39159.4	14281.4	46876.4	deplete	ptrim_5920-G456-28FCombo-	22064	0	5	0	0	0	21032	0
G457	ERR4865196	32.1	225	C	41	287	Term	TU	No	NA	NA	No	34	22	White	5920	ABC	6.35	1.06	0.46	0.05	0.009	0.51	3.9	1.17	0.02	0.04	106.76	3.97	37.95	0.03	1.03	25929.9	3.6	323623	17957.9	794.77	2640.92	23671	dominant	ptrim_5920-G457-28FCombo-	21774	21483	9	3	0	31	0	0
G458	ERR4865197	22.6	160	B	37.1	260	Term	TI	Yes	11.6	Mersilene	No	40	35.2	White	5920	ABC	3.95	1.08	0.71	0.19	0.16	0.45	78.76	1.56	2.41	0.26	600.18	14.24	66.54	0.15	21.47	30088.2	6.14	977423	46986.8	7034.83	3296.15	51892.8	dominant	ptrim_5920-G458-28FCombo-	22770	21312	442	0	43	146	40	0
G459	ERR4865198	22.1	155	B	36.3	255	Preterm	PT	Yes	13.6	Nylon	Yes	30	26.9	Black	5920	ABC	6.03	0.37	0.86	0.24	0.21	0.05	436.56	1.59	0.02	4.6	1500.52	13.14	120.76	2.14	2720.33	28901.5	40.84	10974000	117435	24222.7	8653.16	186632	deplete	ptrim_5920-G459-28FCombo-	57944	9	0	0	0	0	56375	0
G460	ERR4865199	30.5	215	C	36.4	256	Preterm	PT	No	NA	NA	No	39	32	Other	5920	ABC	6.03	1.02	0.57	0.22	0.01	0.27	28.99	2.73	0.76	0.08	372	12.01	38.59	0.21	113.99	56467.5	52.88	1.14074e+08	1.31111e+06	47354.7	263507	115766	deplete	ptrim_5920-G460-28FCombo-	23444	8333	7	0	5087	4	8568	0
G461	ERR4865200	20.3	143	B	27.4	193	Preterm	PT	Yes	18	Nylon	Yes	42	27.3	Black	5920	AB	5.06	1.05	0.6	0.05	0.23	0.63	31.5	0.69	2.99	5.36	885.07	12.89	144.3	1.93	25.04	36679.8	16.61	7.25365e+06	87947.5	12381.1	6594.27	166040	dominant	ptrim_5920-G461-28FCombo-	29088	4	29041	0	0	0	0	0
G462	ERR4865201	15.3	108	A	39	273	Term	TU	No	NA	NA	No	29	35	White	5920	ABC	6.03	0.94	0.33	0.05	0.04	0.34	5.09	1.71	0.02	0.15	349	10.04	34	0.2	4.64	31730.1	5.88	1.82123e+06	33986.3	2838.65	4765.23	34690.4	dominant	ptrim_5920-G462-28FCombo-	27797	27758	24	0	0	0	0	0
G463	ERR4865202	15.5	110	A	37.3	261	Term	TI	Yes	13.2	Mersilene	Yes	39	34	White	5920	ABC	5.64	0.8	0.98	0.05	0.45	0.75	312.14	1.77	2.99	2.16	2067.73	32.56	150.01	0.24	3128.59	38889.5	18.76	2.5771e+06	194050	69107.3	23945	365690	deplete	ptrim_5920-G463-28FCombo-	24893	0	46	0	0	0	0	0
G464	ERR4865203	15	105	A	38.3	269	Term	TI	Yes	13.4	Mersilene	Yes	36	29	Other	5920	ABC	5.06	0.9	0.82	0.05	0.29	0.71	674.73	1.29	1.63	2.59	8517.91	26.35	300.23	9.99	500.88	53486	32.65	3.51622e+07	876737	15827.1	85258.9	702467	dominant	ptrim_5920-G464-28FCombo-	29797	0	29248	0	0	0	413	0
G465	ERR4865204	20.4	144	B	38	266	Term	TI	Yes	13.1	Mersilene	Yes	32	38	Black	5920	ABC	4.15	0.59	1	0.05	0.17	0.28	183.24	0.99	2.51	0.57	2557.61	21.06	165.4	1.56	16.52	54340.1	16.02	1.47606e+07	110770	2025.5	14243.7	105635	deplete	ptrim_5920-G465-28FCombo-	12151	0	0	7463	4653	0	0	0
G466	ERR4865205	13.4	95	A	38.3	269	Term	TI	Yes	12.5	Nylon	Yes	35	24	White	5920	ABC	5.32	0.43	0.79	0.05	0.01	0.83	122.07	0.78	0.57	9.18	4044.12	47.66	521.81	5.52	749.65	59356.4	53.99	14451000	1.50782e+06	17111.5	297795	747740	dominant	ptrim_5920-G466-28FCombo-	22940	6	14794	0	0	7859	0	0
G467	ERR4865206	21.3	150	B	39	273	Term	TU	No	NA	NA	No	29	35	White	5920	ABC	4.21	0.94	0.47	0.05	0.009	0.32	0.89	2.01	0.02	0.08	34.48	0.7	6.56	0.01	4.64	21000	5.99	916907	35378.1	10780.1	4406.54	27578.4	dominant	ptrim_5920-G467-28FCombo-	26423	26320	0	0	0	0	0	0
G468	ERR4865207	21.4	151	B	41	287	Term	TI	Yes	15.1	Mersilene	Yes	36	29	Black	5920	ABC	5.77	0.99	0.5	0.05	0.009	0.25	18.76	1.05	2.2	0.08	781.27	14.36	108.58	0.21	1.04	37111.5	44.93	2.06752e+06	1.34221e+06	1570.3	386066	65571.6	dominant	ptrim_5920-G468-28FCombo-	23990	0	21422	0	2139	2	0	0
G469	ERR4865208	31.4	221	C	38	266	Term	TI	Yes	13.1	Mersilene	Yes	32	38	Black	5920	ABC	1.82	0.12	0.59	0.05	0.23	0.12	210.72	0.58	1.63	0.08	2571.24	10.04	175.97	2.51	28.52	45086.7	16.77	11623000	162261	2028.26	16625.8	70324.2	deplete	ptrim_5920-G469-28FCombo-	29897	0	0	16940	12869	0	0	0
G470	ERR4865209	24.1	169	B	41.1	288	Term	TU	No	NA	NA	No	40	22	White	5920	ABC	4.41	1.1	0.47	0.05	0.03	0.65	10.23	0.99	0.02	0.08	310.41	2.01	45.29	0.1	60.7	45104.5	35.71	2.59308e+06	781030	64734.8	139135	81841.1	deplete	ptrim_5920-G470-28FCombo-	23418	0	0	0	0	0	0	0
G472	ERR4865211	20.6	146	B	37.1	260	Term	TU	No	NA	NA	No	31	28	White	5920	ABC	6.03	0.95	0.36	0.05	0.009	0.31	3.88	0.99	1.75	0.12	236.27	9.22	56.38	0.26	4.64	51546.6	13	2.4812e+06	114758	4228.87	18944.1	64616.4	dominant	ptrim_5920-G472-28FCombo-	26837	26542	0	0	3	84	0	0
G473	ERR4865212	16.4	116	A	38	266	Term	TI	Yes	13.1	Mersilene	Yes	32	38	Black	5920	ABC	5.42	0.69	1.08	0.18	0.12	3.39	124.36	2.83	2.95	0.22	1813.54	13.88	148.9	2.68	39.06	51705.6	11.81	16321043	75862.7	2011.33	8043.38	78386.1	deplete	ptrim_5920-G473-28FCombo-	25866	11	6	14728	9757	0	0	0
G474	ERR4865213	14	98	A	34.1	239	Preterm	PT	No	NA	NA	No	28	21	Black	5920	ABC	5.83	0.9	1.2	0.03	0.29	0.26	569.28	1.86	2.05	0.53	1844.18	28.43	15.77	0.06	369.36	36943.3	5.92	283183	54146.5	8893.51	7435.25	93968.7	deplete	ptrim_5920-G474-28FCombo-	19335	4	714	7633	0	0	0	0
G475	ERR4865214	13.4	95	A	41	287	Term	TI	Yes	15.1	Mersilene	Yes	36	29	Black	5920	ABC	4.81	0.92	0.56	0.14	0.19	0.12	4.47	1.31	0.5	0.05	746.39	0.7	29.41	0.04	2.25	28486.6	25.12	757168	472160	785.32	134381	43669.2	dominant	ptrim_5920-G475-28FCombo-	19051	5	16191	0	2613	0	0	0
G476	ERR4865215	20	140	B	34.1	239	Preterm	PT	No	NA	NA	No	28	21	Black	5920	ABC	7.76	3.71	28.47	0.41	0.76	3.99	122.86	5.9	10.66	7.5	1057.43	16.49	50.49	0.02	985.16	39026.1	36.25	3.4866e+06	624049	59332.2	97165.4	129377	deplete	ptrim_5920-G476-28FCombo-	20447	3	8242	8183	0	0	0	0
G478	ERR4865217	33.4	235	C	38.1	267	Term	TI	Yes	21.6	Nylon	Yes	34	28.7	Black	5920	ABC	5.73	0.93	0.69	0.17	0.07	0.37	2.74	0.99	0.5	0.04	265.32	5.5	23.12	0.009	1.83	32839.1	32.3	742282	51888.8	10434.8	2713.48	37764.4	dominant	ptrim_5920-G478-28FCombo-	22773	22317	4	191	99	0	0	0
G479	ERR4865218	14.6	104	A	37.1	260	Term	TU	No	NA	NA	No	31	28	White	5920	ABC	4.92	0.88	0.81	0.03	0.02	0.25	12.76	2.35	0.5	0.09	140.86	5.83	40.69	0.49	47.33	46891.2	16.34	1.1544e+07	204491	16799.3	25388	65826.1	dominant	ptrim_5920-G479-28FCombo-	30622	30558	0	0	0	56	0	0
G480	ERR4865219	22	154	B	38.6	272	Term	TI	Yes	22.4	Nylon	Yes	33	30.6	Other	5920	ABC	3.69	1.01	0.72	0.03	0.25	0.36	11.11	1.99	0.5	0.09	237.72	3.04	2.2	0.03	5.88	25730.1	7.65	334185	51336.4	14540.5	7769.58	21395	dominant	ptrim_5920-G480-28FCombo-	25796	0	0	9	12708	0	389	12252
G482	ERR4865221	33.1	232	C	41.1	288	Term	TU	No	NA	NA	No	40	22	White	5920	ABC	2.91	0.92	0.74	0.14	0.06	0.34	36.84	1.77	0.5	0.15	413.31	1.31	48.39	0.08	115.09	33365.9	20.26	1.21813e+06	230633	27384.7	39600	46577.1	deplete	ptrim_5920-G482-28FCombo-	23329	0	0	0	0	0	0	0
G483	ERR4865222	33.5	236	C	37.1	260	Term	TI	Yes	11.6	Mersilene	No	40	35.2	White	5920	ABC	3.64	0.92	0.69	0.27	0.18	0.27	28.73	1.9	0.5	0.07	461.75	6.91	112.44	0.13	3.04	26495.3	5.69	1.82316e+06	39167.3	1843.32	2961.77	31643.8	dominant	ptrim_5920-G483-28FCombo-	25496	18549	5592	0	99	508	26	0
G485	ERR4865224	33.1	232	C	38.5	271	Term	TU	No	NA	NA	No	33	19	White	5920	ABC	3.43	0.1	1.33	0.29	0.71	1.38	947.91	2.43	2.95	0.18	11255.2	2.44	193.39	0.85	347.47	84032.3	35.35	5.26542e+06	885127	15334.8	152653	204298	deplete	ptrim_5920-G485-28FCombo-	21057	0	0	0	265	0	17500	0
G486	ERR4865225	19.4	137	B	38.3	269	Term	TI	Yes	12.5	Nylon	Yes	35	24	White	5920	ABC	4.87	0.93	0.75	0.12	0.05	0.22	16.4	1.13	0.5	0.09	439.73	6.61	113.58	0.19	3.78	115763	17.53	7.72746e+06	135549	6375.74	20122.2	67033.2	dominant	ptrim_5920-G486-28FCombo-	25549	0	11218	0	0	13907	0	0
G487	ERR4865226	16.1	113	A	41	287	Term	TU	No	NA	NA	No	34	22	White	5920	ABC	4.51	1.03	0.75	0.18	0.01	0.23	6.9	1.63	0.5	0.05	137.65	0.7	54.7	0.14	12.63	35534.7	8.98	994157	73806.5	1921.01	13751.2	29693.7	dominant	ptrim_5920-G487-28FCombo-	28664	28612	0	0	0	26	0	0
G488	ERR4865227	15.3	108	A	27.4	193	Preterm	PT	Yes	18	Nylon	Yes	42	27.3	Black	5920	AB	5.42	0.96	0.71	0.14	0.07	0.97	56.26	2.48	1.18	2.73	1164.74	0.2	60.53	0.15	2.25	34769.6	16.9	4.35613e+06	49998.5	4413.2	2732.31	54213.1	dominant	ptrim_5920-G488-28FCombo-	26929	0	20367	5740	0	0	0	0
G489	ERR4865228	16.1	113	A	38.5	271	Term	TU	No	NA	NA	No	33	19	White	5920	ABC	1	0.1	32.33	0.11	0.27	0.26	424.24	1.33	4.65	0.09	24958	0.2	138.32	0.37	359.04	58742.6	28.95	4.27558e+06	784295	8599.82	109047	265026	deplete	ptrim_5920-G489-28FCombo-	19773	0	0	0	9800	0	8673	0
G491	ERR4865230	15.1	106	A	41.1	288	Term	TU	No	NA	NA	No	40	22	White	5920	ABC	6.18	0.95	0.71	0.03	0.04	0.03	16.58	1.59	1.03	0.08	474.51	9.37	39.29	0.02	58.14	58234.8	38.66	7.65015e+06	1.09996e+06	56679.1	163408	111102	deplete	ptrim_5920-G491-28FCombo-	24606	18	7	2	0	0	0	0
G492	ERR4865231	15.2	107	A	33.1	232	Preterm	PT	No	NA	NA	No	30	20.7	White	5920	ABC	3.79	0.95	0.6	0.2	0.009	0.15	0.17	1.31	0.5	0.01	18.89	2	4.07	0.01	0.4	5615.08	0.57	47918.9	7356.96	2972.88	884.55	2219.54	dominant	ptrim_5920-G492-28FCombo-	19809	0	44	186	19190	0	0	0
G493	ERR4865232	13	91	A	38.4	270	Term	TU	No	NA	NA	No	31	33	Other	5920	ABC	5.22	1.11	1.05	0.21	0.29	0.17	298.29	0.94	0.5	3.46	2375.99	9.37	81.88	0.37	1264.48	214425	53.01	32335000	3.23924e+06	49522.9	632934	191040	deplete	ptrim_5920-G493-28FCombo-	16793	0	0	0	0	0	12593	0
G494	ERR4865233	31.3	220	C	38.4	270	Term	TU	No	NA	NA	No	31	33	Other	5920	ABC	3.28	0.31	1.41	0.1	0.4	0.01	1689.89	0.94	2.67	1.36	23166.5	18.1	249.08	2.28	571.75	116850	57.27	5.24765e+06	2.80964e+06	23315.2	548432	275260	deplete	ptrim_5920-G494-28FCombo-	17770	0	0	0	0	0	17198	0
G496	ERR4865235	21.4	151	B	38.1	267	Term	TI	Yes	21.6	Nylon	Yes	34	28.7	Black	5920	ABC	3.22	0.98	0.64	0.16	0.15	0.36	5.24	1.72	0.5	0.12	887.31	8.61	26.96	0.03	0.4	43874.9	37.54	1.40578e+06	66903.3	7544.42	4392.93	40938.3	dominant	ptrim_5920-G496-28FCombo-	19913	19616	0	0	46	251	0	0
G497	ERR4865236	29.6	209	C	37.1	260	Term	TU	No	NA	NA	No	31	28	White	5920	ABC	3.07	0.98	0.2	0.2	0.1	0.04	6.14	752.23	3.23	0.1	311.1	59	181.14	11.6	1966.16	60677.4	159.4	7.0876e+06	1.21617e+06	92216.9	180225	1.18126e+06	dominant	ptrim_5920-G497-28FCombo-	17616	16504	121	0	41	7	0	0
G498	ERR4865237	30.2	212	C	33.1	232	Preterm	PT	No	NA	NA	No	30	20.7	White	5920	ABC	3.64	0.98	0.73	0.04	0.18	0.28	3.16	1.59	0.5	0.02	297.6	0.2	7.42	0.23	93.96	39583.3	36.61	1.68804e+06	343419	46170.2	84438.2	83575	dominant	ptrim_5920-G498-28FCombo-	22418	0	0	1247	21068	0	0	0
G499	ERR4865238	22.3	157	B	38.1	267	Term	TI	Yes	16	Nylon	No	33	33	Other	5920	ABC	4.3	0.7	0.92	0.18	0.19	0.12	139.02	1.72	0.69	0.32	2712.9	16.82	177.89	0.31	64.85	47691.7	33.05	3.83361e+06	445973	3527.01	90038.5	107541	dominant	ptrim_5920-G499-28FCombo-	27270	0	25148	0	1886	0	0	0
G500	ERR4865239	21.5	152	B	33.4	235	Preterm	PT	Yes	14.4	Nylon	No	44	23	Other	5920	ABC	3.12	0.16	1.13	0.17	0.28	0.01	457.36	0.55	0.5	0.16	9080.63	11.23	168.3	6.68	1545.91	78307	50.72	3.22309e+06	922817	27805.5	222804	387075	deplete	ptrim_5920-G500-28FCombo-	25922	0	0	17004	2750	0	0	0
G501	ERR4865240	14.4	112	A	37.1	260	Term	TI	Yes	13.5	Mersilene	Yes	34	28	Black	5920	ABC	4.97	0.87	0.84	0.16	0.03	0.49	95.62	1.77	0.5	2.88	2576.68	38.19	226	0.64	6181.74	80082.7	91.64	4.7228e+06	3.37038e+06	68532.2	485287	1.35263e+06	dominant	ptrim_5920-G501-28FCombo-	25025	0	22217	0	0	0	0	0
G502	ERR4865241	20.1	141	B	41	287	Term	TU	No	NA	NA	No	34	22	White	5920	ABC	5.93	1.35	0.85	0.29	0.3	4.08	6.25	2.3	3.73	0.1	163.78	0.28	45.65	0.07	5.2	34848.3	10.4	884417	92144.8	3349.05	17611.3	40938.3	dominant	ptrim_5920-G502-28FCombo-	33591	33398	0	0	0	47	0	0
G503	ERR4865242	13.1	92	A	39	273	Term	TU	No	NA	NA	No	29	22	Black	5920	ABC	4.25	0.94	0.61	0.24	0.18	0.52	1.07	1.4	0.5	0.04	418.95	2.4	16.9	0.02	17.09	31493.5	30.46	1.02473e+06	337004	30109.4	79973.4	60791.9	dominant	ptrim_5920-G503-28FCombo-	28386	28147	0	0	0	205	0	0
G504	ERR4865243	31	217	C	37.3	261	Term	TI	Yes	13.2	Mersilene	Yes	39	34	White	5920	ABC	4.15	0.88	0.8	0.2	0.03	1	90.27	2.04	0.5	4.54	1475.48	3.15	83.43	0.09	797.27	55211.3	21.33	3.34047e+06	180630	63845.2	27122.1	88482	dominant	ptrim_5920-G504-28FCombo-	27731	94	0	326	0	26642	388	0
G507	ERR4865246	21.1	148	B	40.1	281	Term	TU	No	NA	NA	No	36	30.3	White	5920	ABC	2.86	0.74	1.04	0.03	0.009	0.52	32.96	1.31	0.5	0.22	1226.31	0.2	84.77	0.31	0.4	44376	9.25	1.31321e+06	42314.4	725.34	4439.26	47020.4	dominant	ptrim_5920-G507-28FCombo-	33485	33258	11	0	136	0	0	0
G508	ERR4865247	22	154	B	37.1	260	Term	TI	Yes	13.1	Mersilene	No	36	25.6	White	5920	ABC	4.3	0.19	0.78	0.34	0.07	0.55	194.27	0.45	0.5	0.28	1357.76	4.25	41.56	0.82	173.51	43874.9	35.87	1.04552e+06	466366	17401.3	98166.2	367777	dominant	ptrim_5920-G508-28FCombo-	30292	0	11	0	0	30272	0	0
G509	ERR4865248	13	91	A	37.1	260	Term	TI	Yes	13.1	Mersilene	No	36	25.6	White	5920	ABC	6.63	0.82	0.78	0.03	0.17	0.62	232.15	2.04	2.57	0.4	2426.22	3.15	38.64	0.76	20.8	45379.6	42.27	1.84465e+06	683714	18009.1	136374	263366	dominant	ptrim_5920-G509-28FCombo-	31511	0	5	0	0	31488	0	0
G511	ERR4865250	23.1	162	B	37.3	262	Term	TU	No	NA	NA	No	31	20.7	White	5920	ABC	5.12	1.39	8.81	0.14	0.12	3.28	7.31	1.68	4.79	0.02	213.73	4.65	30.18	0.23	3.78	80162.4	37.42	3.7343e+06	446321	15532.6	92165.8	85417	dominant	ptrim_5920-G511-28FCombo-	27604	0	21993	0	4975	0	0	0
G513	ERR4865252	31.5	222	C	36.3	255	Preterm	PT	Yes	15	Nylon	Yes	38	23	White	5920	ABC	4.61	0.7	10.29	0.14	0.009	0.46	18.42	1.5	3.07	0.01	3519	4.65	24.92	0.13	8.45	36585	5.64	1.07327e+06	48720	6075.53	4023.25	47478.3	dominant	ptrim_5920-G513-28FCombo-	33296	29833	3449	0	0	0	0	0
G514	ERR4865253	30.2	212	C	41	287	Term	TU	No	NA	NA	No	20	20	White	5920	ABC	3.95	0.51	31.01	0.33	0.17	0.36	451.58	1.79	4.18	3.08	23497	7.34	134.24	1.29	45.11	76076	59.02	3.36166e+06	1.56216e+06	22271.3	354226	545057	dominant	ptrim_5920-G514-28FCombo-	22824	21816	0	262	9	0	0	0
G515	ERR4865254	14.6	104	A	33	231	Preterm	PT	Yes	18	Mersilene	No	29	26.1	White	5920	ABC	4.71	0.7	11.79	0.21	0.36	2.62	19.78	2.91	4.59	0.11	1936.5	0.2	1.12	0.009	3.78	32611.7	1.39	153757	21265.1	12476.4	800	24642.3	dominant	ptrim_5920-G515-28FCombo-	28286	20	28158	0	0	0	0	0
G520	ERR4865259	20.4	144	B	31.6	223	Preterm	PT	Yes	13.4	Mersilene	Yes	25	20	Black	5920	ABC	3.28	0.1	33.01	0.07	0.75	0.91	3552.4	1.75	8.48	2.57	23133.5	17.64	390.11	3.25	6000	79021.2	11.87	760780	46176.8	3344.48	3885.08	780629	deplete	ptrim_5920-G520-28FCombo-	19999	0	1034	11066	0	0	0	0
G521	ERR4865260	20.1	141	B	33.3	234	Preterm	PT	No	NA	NA	No	31	24	White	5920	ABC	5.17	0.52	18.85	0.26	0.009	0.25	25.34	0.69	2.15	0.05	7761.8	4.04	99.02	1.48	3.78	40472.9	8.66	630437	72096.1	1606.71	11366.6	44172.9	dominant	ptrim_5920-G521-28FCombo-	28364	28330	34	0	0	0	0	0
G522	ERR4865261	11	77	A	39.4	277	Term	TU	No	NA	NA	No	33	22	White	5920	ABC	5.02	0.84	20.33	0.07	0.009	0.6	25.82	1.61	1.87	0.05	6255.3	0.2	21.31	0.13	0.4	48773.4	12.27	2.58406e+06	84296.5	3355.46	15570.4	57735.4	dominant	ptrim_5920-G522-28FCombo-	17082	0	4371	0	0	12615	0	0
G523	ERR4865262	13.4	95	A	38.1	267	Term	TI	Yes	21.6	Nylon	Yes	34	28.7	Black	5920	ABC	5.27	0.7	17.97	0.07	0.11	0.41	9.01	1.64	3.31	0.02	6421.8	0.2	22.04	0.01	6.54	40103.3	44.29	534001	55044	7087.13	6201.72	46378.8	dominant	ptrim_5920-G523-28FCombo-	24515	23214	390	0	377	230	0	0
G527	ERR4865266	20.1	141	B	40.4	284	Term	TU	No	NA	NA	No	33	26	White	5920	ABC	7.66	1.14	26.95	0.14	0.36	1.88	99.43	2.07	5.86	0.25	9005.8	0.2	52.61	0.41	9.07	67250.8	73.14	3.86349e+06	309804	8291.46	34366	100426	dominant	ptrim_5920-G527-28FCombo-	21778	0	17533	25	0	4127	0	0
G528	ERR4865267	16.2	114	A	41	287	Term	TU	No	NA	NA	No	20	20	White	5920	ABC	4.41	0.59	31.56	0.29	0.1	0.29	328.95	2.03	1	8.58	19593.5	4.04	123.19	1.74	29.34	134891	62.68	4.55879e+06	1.02786e+06	12462.7	248475	491846	dominant	ptrim_5920-G528-28FCombo-	23906	23812	0	44	0	0	0	0
G530	ERR4865269	15	105	A	37.5	264	Term	TI	Yes	Pre pregnancy	Abdo	No	27	31.9	Black	5920	ABC	9.68	1.3	11.34	0.3	0.58	7.04	3.88	2.84	7.63	0.04	2000.8	5.23	43.99	0.06	0.42	52463.7	13.45	4.29758e+06	68029.6	3893.28	6445.86	45736.3	dominant	ptrim_5920-G530-28FCombo-	23854	0	23854	0	0	0	0	0
G531	ERR4865270	20.6	146	B	33	231	Preterm	PT	Yes	18	Mersilene	No	29	26.1	White	5920	ABC	3.54	0.73	16.77	0.21	0.009	0.38	95.31	1.4	3.53	0.19	5740.3	0.2	81.8	0.05	4.5	53019.5	8.3	1.17073e+06	85791.1	14414.1	3609.53	74856	dominant	ptrim_5920-G531-28FCombo-	37705	5	35922	973	0	0	0	0
G532	ERR4865271	15.2	107	A	40.1	281	Term	TU	No	NA	NA	No	36	30.3	White	5920	ABC	2.25	0.68	8.69	0.19	0.02	0.39	5.97	1.64	3.75	0.06	1783.3	3.15	31.73	0.18	5.2	39442.5	10.91	2.07261e+06	72775.6	4520.27	8905.83	72023.9	dominant	ptrim_5920-G532-28FCombo-	46330	46023	0	0	268	0	0	0
G533	ERR4865272	21.2	149	B	33.1	232	Preterm	PT	No	NA	NA	No	30	20.7	White	5920	ABC	3.84	0.74	12.55	0.02	0.009	0.62	10.14	2.53	3	0.1	2619.5	0.2	9.58	0.04	93.19	52756	39.27	3.49325e+06	524337	38687.7	110865	119301	dominant	ptrim_5920-G533-28FCombo-	17139	6	0	322	16802	0	0	0
G534	ERR4865273	22.2	156	B	29.3	206	Preterm	PT	Yes	18.2	Nylon	Yes	20	22.1	Black	5920	AB	3.89	0.44	16.14	0.08	0.009	0.33	40.04	0.97	0.74	0.41	4721.3	0.2	24.85	0.03	94.35	648524	41.17	4.72555e+06	658724	11301.3	158338	153552	dominant	ptrim_5920-G534-28FCombo-	28120	0	27708	0	285	0	0	0
G537	ERR4865276	16.5	117	A	36.4	256	Preterm	PT	No	NA	NA	No	39	32	Other	5920	ABC	3.89	0.73	6.69	0.02	0.009	0.55	14.34	1.64	3.31	0.009	1488.8	2	71.75	0.12	47.77	87457.1	50.08	2.09265e+06	1.32271e+06	27716.4	258159	94507.3	dominant	ptrim_5920-G537-28FCombo-	22175	9702	0	0	10458	0	445	0
G538	ERR4865277	30.3	213	C	39	273	Term	TU	No	NA	NA	No	29	35	White	5920	ABC	4.81	0.85	13.38	0.03	0.009	0.52	5.75	1.89	2.24	0.29	2367.8	6.88	61.92	0.32	37.85	37714.8	10.69	2.26816e+06	101596	19669.4	13523.4	60702.2	dominant	ptrim_5920-G538-28FCombo-	66955	66764	20	0	0	0	0	0
G539	ERR4865278	21.5	152	B	36.4	256	Preterm	PT	No	NA	NA	No	39	32	Other	5920	ABC	2.14	0.72	9.83	0.1	0.009	0.37	17.86	2.07	4.25	0.23	3620	2	47.94	0.09	17.63	80481.8	69.2	3.68127e+06	1.57982e+06	60011.6	389979	130938	dominant	ptrim_5920-G539-28FCombo-	22672	3412	6	0	13738	0	1333	0
G540	ERR4865279	14.6	104	A	37.1	260	Term	TI	Yes	11.6	Mersilene	No	40	35.2	White	5920	ABC	3.43	0.77	20.9	0.02	0.03	0.57	109.94	0.94	3.83	0.33	6736.5	0.99	111.68	0.17	12.63	42312.9	8.94	2.23023e+06	76295.1	5431.6	5973.82	115156	dominant	ptrim_5920-G540-28FCombo-	23918	16425	5796	0	229	538	82	0
G542	ERR4865281	34	238	C	37.5	264	Term	TI	Yes	Pre pregnancy	Abdo	No	27	31.9	Black	5920	ABC	6.34	2.07	0.23	0.21	1.08	1.39	11.86	7.16	7.23	0.1	1030.09	21.5	262.55	0.32	70.61	35739.5	20.68	7748900	298501	9695.33	47825.8	63282.9	dominant	ptrim_5920-G542-28FCombo-	22323	0	22307	0	0	0	0	0
G544	ERR4865283	12.4	88	A	38.6	272	Term	TI	Yes	22.4	Nylon	Yes	33	30.6	Other	5920	ABC	4.35	0.65	24.06	0.02	0.009	0.38	81.21	0.69	2.06	0.26	11228.5	10.55	70.93	0.92	14.89	52763.5	48.14	4.62246e+06	504854	11709	106975	78033.6	dominant	ptrim_5920-G544-28FCombo-	27282	0	0	0	5807	0	366	21063
G545	ERR4865284	16.1	113	A	36.3	255	Preterm	PT	Yes	13.6	Nylon	Yes	30	26.9	Black	5920	ABC	3.43	0.6	13.08	0.08	0.05	0.36	44.11	1.25	3.15	0.11	2822.3	6.67	85.74	0.96	5.88	34816.3	52.83	4.83504e+06	80286.2	8084.23	4177.07	73175.3	deplete	ptrim_5920-G545-28FCombo-	22521	11	0	0	0	0	21806	0
G546	ERR4865285	20	140	B	37.3	261	Term	TI	Yes	13.2	Mersilene	Yes	39	34	White	5920	ABC	4.46	0.77	19.42	0.02	0.07	0.67	54.01	2.1	4.92	0.27	7923.8	0.9	57.03	0.01	230.12	51053.3	17.2	1.96453e+06	154298	66039.6	25748.7	57645.3	dominant	ptrim_5920-G546-28FCombo-	26630	1605	7	0	0	24491	72	0
G547	ERR4865286	15.4	109	A	33.3	234	Preterm	PT	No	NA	NA	No	31	24.3	White	5920	AB	4.36	1.02	0.09	0.2	0.29	1.49	0.43	2.01	0.8	0.03	242	2	4	0.01	0.4	2784.64	3	18446.7	6000	331.21	900	6132.38	dominant	ptrim_5920-G547-28FCombo-	23804	22847	9	393	0	549	0	0
G549	ERR4865288	14.6	104	A	35.5	250	Preterm	PT	No	NA	NA	No	26	28.9	White	5920	ABC	4.1	0.52	21.71	0.02	0.17	0.63	44.86	1.68	4.32	0.01	7250.3	9.77	10.85	0.58	116.56	52673.4	40.71	600744	692729	33889.2	151699	103726	dominant	ptrim_5920-G549-28FCombo-	23426	0	22682	101	0	0	0	0
G550	ERR4865289	21.4	151	B	33.3	234	Preterm	PT	No	NA	NA	No	31	24.3	White	5920	AB	3.89	0.43	3.66	0.07	0.02	1.38	2.87	2.39	3.31	0.01	652.8	3.64	7.83	0.08	0.4	20653.2	3.75	223460	29437.7	3268.48	4547.46	25031.1	dominant	ptrim_5920-G550-28FCombo-	19238	18512	10	245	0	415	0	0
G551	ERR4865290	32.6	230	C	35.5	250	Preterm	PT	No	NA	NA	No	26	28.9	White	5920	ABC	1.94	0.5	9	0.02	0.04	0.64	4.81	1.86	1.96	0.05	1917.5	3.17	8.36	0.33	155.24	30513.7	27.3	216855	312230	58618.7	89418.2	64194.2	deplete	ptrim_5920-G551-28FCombo-	16597	5	9330	285	0	0	26	0
G552	ERR4865291	20.6	146	B	35.5	250	Preterm	PT	No	NA	NA	No	26	28.9	White	5920	ABC	2.97	0.51	3.8	0.19	0.02	1.05	3.52	1.72	3.15	0.02	717	11.96	5.1	0.08	20.28	42649.1	19.64	929752	127860	28420.7	19704.1	46470.5	dominant	ptrim_5920-G552-28FCombo-	24745	24312	0	0	3	424	0	0
G553	ERR4865292	34.4	242	C	37.1	260	Term	TI	Yes	13.5	Mersilene	Yes	34	28	Black	5920	ABC	1.1	0.07	31.69	0.15	0.08	0.15	188.51	0.01	0.59	0.009	26271.3	0.9	44.73	0.19	26.39	77369.1	11.22	779009	68706.1	9653.86	13259.7	51946.4	dominant	ptrim_5920-G553-28FCombo-	63439	0	63300	0	0	0	0	0
G554	ERR4865293	23	61	B	37.5	264	Term	TI	Yes	Pre pregnancy	Abdo	No	27	31.9	Black	5920	ABC	1.31	0.56	26.29	0.02	0.009	0.39	8.61	1.01	0.74	0.009	13842.8	10.22	109.1	0.3	61.93	56039.8	33.88	4.68724e+06	385796	9919.65	71940.3	108927	dominant	ptrim_5920-G554-28FCombo-	35076	5	35057	0	0	0	0	0
G557	ERR4865296	31.6	223	C	37.1	260	Term	TI	Yes	13.1	Unknwon	No	36	25.6	White	5920	ABC	3.59	0.1	20.86	0.02	0.009	0.51	40.56	0.26	1.35	0.57	6344.8	6.79	79.22	1.08	342.1	58199.3	40.07	3.16016e+06	609399	16826	125994	113946	dominant	ptrim_5920-G557-28FCombo-	24667	0	0	0	0	24636	0	0
G558	ERR4865297	22.1	155	B	38.5	271	Term	TU	No	NA	NA	No	33	19	White	5920	ABC	0.79	0.1	32.73	0.02	0.25	0.05	1248.67	1.22	4.04	0.18	27643.8	6.28	391.54	1.03	2342.57	92253.9	60.38	4.41062e+06	2.17724e+06	17601.4	275771	255115	deplete	ptrim_5920-G558-28FCombo-	18090	0	0	0	501	0	15626	0
G559	ERR4865298	16.3	115	A	36.5	257	Preterm	PT	No	NA	NA	No	41	23	Other	5920	ABC	3.07	0.79	17.43	0.02	0.09	0.62	87.37	1.33	4.04	2.29	4626	8.02	33.94	0.22	236.87	51625.1	43.31	4.01502e+06	695316	32468.5	132340	118956	deplete	ptrim_5920-G559-28FCombo-	21309	0	0	14214	7076	0	0	0
G560	ERR4865299	30.2	212	C	39	273	Term	TI	Yes	13.3	Mersilene	Yes	31	21	White	5920	ABC	3.38	0.66	8.42	0.02	0.009	0.48	4.19	1.08	1.96	0.02	1826	11.86	50.61	0.11	21.84	58010.2	33.16	6.72162e+06	424435	28079.4	84343.7	79091	dominant	ptrim_5920-G560-28FCombo-	27296	0	12334	0	0	14898	0	0
G562	ERR4865301	31.4	221	C	41	287	Term	TI	Yes	15.1	Mersilene	Yes	36	29	Black	5920	ABC	3.69	0.63	20.79	0.08	0.009	0.13	16.51	4.22	3.38	0.13	6128.5	14.25	134.56	0.21	23.38	189132	79.18	5.10589e+06	2.95095e+06	7032.76	884738	146849	dominant	ptrim_5920-G562-28FCombo-	36766	8	34420	0	2041	0	0	0
G563	ERR4865302	29.4	207	C	38.3	269	Term	TI	Yes	12.5	Nylon	Yes	35	24	White	5920	ABC	3.69	0.66	5.23	0.05	0.2	0.7	3.13	3.3	5.55	0.06	705.8	2.51	85.27	0.18	16	41105.1	28.16	2.68897e+06	254048	16879.6	40055.9	76710.7	dominant	ptrim_5920-G563-28FCombo-	38905	38853	9	0	0	29	0	0
G565	ERR4865304	20.4	144	B	39	273	Term	TI	Yes	13.3	Mersilene	Yes	31	21	White	5920	ABC	5.93	1.32	0.63	0.2	0.2	0.45	2.36	2.65	3.11	0.03	33.19	2	118.07	0.01	4.5	56834.8	27.2	3359700	125778	11646.7	25673.5	74776.7	dominant	ptrim_5920-G565-28FCombo-	26381	0	10384	0	0	15877	0	0
G566	ERR4865305	12.5	89	A	39	273	Term	TI	Yes	13.3	Mersilene	Yes	31	21	White	5920	ABC	2.45	0.6	6.26	0.02	0.009	0.31	1.14	0.54	2.92	0.11	1041.8	9.66	58.12	0.01	13.77	58795	26.7	2.79897e+06	180500	8810.36	38286.1	88394.5	dominant	ptrim_5920-G566-28FCombo-	25746	2	25744	0	0	0	0	0
G567	ERR4865306	19.2	135	B	39.5	278	Term	TU	No	NA	NA	No	39	21	White	5920	ABC	3.79	0.57	8.2	0.02	0.009	0.39	2.85	0.54	2.75	0.009	2107	0.9	12.14	0.08	58.99	49047.2	17.34	1.54001e+06	157952	69363.4	18672.3	52128.1	deplete	ptrim_5920-G567-28FCombo-	20828	9	0	0	0	0	14696	0
R001	ERR5213431	15.1	106	A	23.1	162	Preterm	PT	Yes	14.5	Mersilene	Yes	41	23	White	6132	AB	78.22	0.38	1.3	0.47	2.67	2.19	902.05	312.69	8.47	129.9	1250.45	150.86	384.12	18.34	678772	72566.4	1334.05	9.54752e+06	1.37226e+07	68769.9	594196	4.54028e+06	deplete	ptrim_6132-R001-28FCombo_	22496	0	0	0	0	0	0	0
R002	ERR5213434	22.1	155	B	23.1	162	Preterm	PT	Yes	14.5	Mersilene	Yes	41	23	White	6132	AB	64.06	0.53	3.67	0.22	29.77	9.45	3950	63.65	13.51	417.39	3828.99	52.06	824.34	8.3	1875300	122258	1615.24	4.31596e+06	7.28697e+06	41036	403362	4.11731e+06	deplete	ptrim_6132-R002-28FCombo_	28560	4	0	0	0	0	0	0
R003	ERR5213435	14.4	112	A	30.6	216	Preterm	PT	Yes	16.1	Mersilene	Yes	31	26	Other	6132	ABC	4.2	0.72	1.17	0.11	0.54	0.45	1048.12	8.56	2.27	16.83	4286.48	13.12	217.85	1.31	681.27	54525.8	57.13	1.18036e+07	932515	25003	109604	269879	dominant	ptrim_6132-R003-28FCombo_	23985	23985	0	0	0	0	0	0
R004	ERR5213436	20.4	144	B	30.6	216	Preterm	PT	Yes	16.1	Mersilene	Yes	31	26	Other	6132	ABC	2.55	0.73	2.22	0.03	3.84	1.56	1944.89	319.07	5.89	237.73	8376.28	92.48	354.01	25.69	5500400	95560.1	154.37	6.3734e+06	4.4016e+06	65561.3	318729	3.61783e+06	dominant	ptrim_6132-R004-28FCombo_	24816	2	20015	4660	0	0	0	0
R005	ERR5213437	29.4	207	C	30.6	216	Preterm	PT	Yes	16.1	Mersilene	Yes	31	26	Other	6132	ABC	6.8	0.61	1.57	0.2	3.89	1.39	2152.09	591.88	9.96	197.39	7551.89	102.92	572.77	42.62	430330	57154.4	194.34	5.50366e+06	6.66617e+06	66101	282236	3.17696e+06	deplete	ptrim_6132-R005-28FCombo_	22577	0	0	11415	0	0	75	0
R006	ERR5213438	15.6	106	A	32.6	230	Preterm	PT	No	NA	NA	Yes	30	20	White	6132	ABC	5.73	0.68	1.17	0.31	0.009	0.99	62.9	3.51	0.5	1.42	1341.77	9.88	315.83	0.22	53.05	57405.8	51.47	1.00947e+07	443018	7706.81	80481.3	190874	dominant	ptrim_6132-R006-28FCombo_	23533	23513	0	0	0	0	0	0
R007	ERR5213439	23.6	167	B	32.6	230	Preterm	PT	No	NA	NA	Yes	30	20	White	6132	ABC	7.43	0.77	0.97	0.11	0.009	0.62	156.68	4.44	0.5	0.49	2051.37	6.79	306.24	0.29	107.76	55454.7	59.07	1.45834e+07	603372	8204.14	117848	212891	dominant	ptrim_6132-R007-28FCombo_	16277	16258	0	0	0	0	0	0
R008	ERR5213440	29.6	209	C	32.6	230	Preterm	PT	No	NA	NA	Yes	30	20	White	6132	ABC	3.69	0.35	0.98	0.09	0.05	0.28	143.75	1.03	0.5	0.16	2061.22	8.14	352.04	0.22	41.02	47009.3	45.1	9.4804e+06	386781	4024.9	78857.1	125253	dominant	ptrim_6132-R008-28FCombo_	23605	23605	0	0	0	0	0	0
R009	ERR5213441	14.2	100	A	34.4	242	Preterm	PT	No	NA	NA	Yes	35	20	Other	6132	ABC	1.21	0.39	22.75	0.02	0.009	0.5	326.36	5.34	1.46	0.24	1206.04	0.9	176.29	0.44	120.92	60608.9	53.91	8.94943e+06	1.43478e+06	29495.5	158514	193460	dominant	ptrim_6132-R009-28FCombo_	26123	0	0	2657	23329	0	0	0
R010	ERR5213432	21.2	149	B	34.4	242	Preterm	PT	No	NA	NA	Yes	35	20	Other	6132	ABC	3.07	0.67	28.83	0.17	0.16	1.27	580.69	5.48	6.04	2.66	4147.11	7.66	442.5	1.78	110.32	66056.9	50.6	8.71934e+06	1.15503e+06	14748.7	139222	180198	dominant	ptrim_6132-R010-28FCombo_	20476	0	0	545	19887	0	0	0
R011	ERR5213433	31.2	219	C	34.4	242	Preterm	PT	No	NA	NA	Yes	35	20	Other	6132	ABC	1.06	0.63	1.62	0.03	0.71	1.02	1691.11	43.01	7.24	64.98	24818	8.5	907.22	29.29	32.21	117658	67.63	1.28268e+07	3.45168e+06	11403.6	3.22291e+06	927682	deplete	ptrim_6132-R011-28FCombo_	23643	30	7	17613	4703	0	0	0
																																										11568580
[truncated: 253 more columns]
