# Supplementary material for: Microbial-driven preterm labour involves crosstalk between the innate and adaptive immune response
Source: Nat Commun. 2022 Feb 21;13:975. doi: 10.1038/s41467-022-28620-1 (PMC8861006; doi:10.1038/s41467-022-28620-1)
Supplement: Supplementary file 5 — Supplementary Data 2 [file 41467_2022_28620_MOESM5_ESM.xlsx]

## Sheet: Supp  Group composition
sample	ENA run accession GenBank	CST	subCST	Gestation Group (A =12-16+6), B=17 to 24, C25-34	PT/TU/TI	Dominant / deplete	sampleID	read_count	Lactobacillus_crispatus	Lactobacillus_iners	Gardnerella_vaginalis	Lactobacillus_gasseri	Lactobacillus_jensenii	g_Bifidobacterium	Lactobacillus_acidophilus	g_uncultured bacterium	g_Streptococcus	Lactobacillus_rhamnosus	Atopobium_vaginae	Prevotella_timonensis	g_Rothia	g_Megasphaera	Atopobium_rimae	Prevotella_bivia	Lactobacillus_vaginalis	g_Lactobacillus	Prevotella_amnii	Lactobacillus_gallinarum	g_Peptoniphilus	p_Proteobacteria	g_Scardovia	g_Finegoldia	g_Enterococcus	g_Mobiluncus	Lactobacillus_helveticus	g_Dialister	Prevotella_buccalis	g_Anaerococcus	g_Corynebacterium	Lactobacillus_delbrueckii	g_Veillonella	Sneathia_amnii	g_Winkia	g_Haemophilus	g_Porphyromonas	Prevotella_colorans	g_Ureaplasma	g_Schaalia	g_Granulicatella
G006	ERR4864746	I	I-A	A	TU	dominant	ptrim_5298-G006-28FCombo-	26355	23291	2268	246	87	7	0	0	0	26	0	0	0	0	0	0	0	16	14	0	0	18	0	0	26	0	0	0	0	0	49	24	0	50	0	0	9	0	0	155	0	0
G007	ERR4864747	IV-C	IV-C2	B	TU	deplete	ptrim_5298-G007-28FCombo-	18951	57	0	0	0	0	0	0	0	0	0	0	0	0	0	0	7563	0	0	0	0	0	0	0	0	7702	0	0	0	0	0	3	0	0	0	3550	0	0	0	0	0	0
G012	ERR4864752	I	I-A	A	TI	dominant	ptrim_5298-G012-28FCombo-	24528	24371	22	0	0	55	0	0	0	0	0	0	0	0	0	0	0	78	0	0	0	0	0	0	0	0	0	0	0	0	0	0	0	0	0	0	0	0	0	0	0	0
G014	ERR4864754	IV-C	IV-C3	C	TU	deplete	ptrim_5298-G014-28FCombo-	30574	41	0	0	0	0	29445	0	0	0	0	0	0	0	0	0	18	0	0	0	0	0	0	0	0	354	0	0	0	0	95	4	0	0	0	503	0	0	0	0	0	0
G015	ERR4864755	I	I-A	A	TU	dominant	ptrim_5298-G015-28FCombo-	36116	35005	7	0	0	0	0	0	0	0	0	0	0	0	0	0	0	0	0	0	0	0	0	0	0	0	0	0	0	0	0	107	0	0	0	0	0	0	0	0	0	0
G019	ERR4864759	I	I-A	B	TI	dominant	ptrim_5298-G019-28FCombo-	15230	14978	78	0	0	61	0	0	0	0	0	0	10	0	0	0	0	48	0	0	0	10	0	0	24	0	0	0	3	0	4	0	0	0	0	0	0	0	0	0	0	0
G021	ERR4864761	I	I-A	B	TU	dominant	ptrim_5298-G021-28FCombo-	32500	32487	0	0	13	0	0	0	0	0	0	0	0	0	0	0	0	0	0	0	0	0	0	0	0	0	0	0	0	0	0	0	0	0	0	0	0	0	0	0	0	0
G029	ERR4864769	IV-C	IV-C2	A	TU	deplete	ptrim_5298-G029-28FCombo-	20423	44	4	0	0	0	0	0	0	0	0	0	0	0	0	19197	165	0	0	0	0	0	5	0	0	178	0	0	0	0	0	0	0	0	0	604	0	0	0	0	0	0
G030	ERR4864770	I	I-A	C	PT	dominant	ptrim_5298-G030-28FCombo-	30285	28456	0	465	126	0	170	0	0	0	0	24	117	0	14	121	185	18	3	0	0	72	19	0	13	0	0	0	26	20	52	0	0	0	0	0	0	133	36	11	0	0
G031	ERR4864771	I	I-A	C	PT	dominant	ptrim_5298-G031-28FCombo-	26214	26193	0	0	0	0	0	0	0	0	0	0	0	0	0	0	0	0	0	0	0	0	0	0	0	0	0	0	0	0	0	0	0	0	0	0	0	0	0	0	0	0
G032	ERR4864772	III	III-A	B	TU	dominant	ptrim_5298-G032-28FCombo-	23982	37	15332	25	40	8400	0	0	0	38	0	0	0	0	0	0	0	46	51	0	0	0	0	0	7	0	0	0	0	0	0	0	0	6	0	0	0	0	0	0	0	0
G034	ERR4864774	V	V	B	TI	dominant	ptrim_5298-G034-28FCombo-	23544	1181	9997	308	14	11919	0	0	0	0	0	0	0	0	11	0	10	0	8	0	0	0	0	0	0	0	0	0	0	0	0	0	0	0	70	0	0	0	0	0	0	0
G035	ERR4864775	IV-B	IV-B	C	TU	deplete	ptrim_5298-G035-28FCombo-	43531	41	10995	28556	0	0	0	0	671	0	0	552	0	0	1306	0	0	0	0	1008	0	22	0	0	10	0	8	0	137	0	0	0	0	0	50	0	0	0	0	5	0	0
G036	ERR4864776	I	I-A	C	TU	dominant	ptrim_5298-G036-28FCombo-	24250	22910	516	335	0	0	0	0	29	0	0	0	63	0	0	0	0	0	0	0	0	0	0	0	0	0	0	0	0	0	0	58	0	0	0	0	0	0	0	0	0	0
G037	ERR4864777	I	I-A	B	TU	dominant	ptrim_5298-G037-28FCombo-	38630	38051	381	97	23	0	0	0	0	11	0	0	0	0	0	0	0	18	0	0	0	6	0	0	15	0	0	0	0	0	0	5	0	0	0	0	0	0	0	23	0	0
G043	ERR4864783	I	I-A	C	TI	dominant	ptrim_5298-G043-28FCombo-	34217	33700	0	0	0	377	0	0	0	0	0	0	7	0	0	0	0	126	2	0	0	5	0	0	0	0	0	0	0	0	0	0	0	0	0	0	0	0	0	0	0	0
G044	ERR4864784	I	I-A	B	TI	dominant	ptrim_5298-G044-28FCombo-	42256	41902	0	0	0	0	0	0	0	7	0	0	56	0	0	0	35	0	0	0	0	54	0	0	124	0	0	0	35	0	7	11	0	0	0	0	0	0	0	0	0	0
G045	ERR4864785	I	I-A	C	TU	dominant	ptrim_5298-G045-28FCombo-	32091	31952	0	0	51	0	7	0	0	0	0	0	0	0	0	0	0	69	0	0	0	0	0	0	0	0	0	0	0	0	0	0	0	0	0	0	0	0	0	0	0	0
G047	ERR4864787	I	I-A	A	TI	dominant	ptrim_5298-G047-28FCombo-	27065	26930	0	0	0	0	0	0	0	0	0	0	0	0	0	0	0	0	0	0	0	0	0	0	0	3	0	0	0	0	0	0	0	0	0	0	0	0	0	0	0	0
G049	ERR4864789	III	III-A	C	TU	dominant	ptrim_5298-G049-28FCombo-	24502	25	19327	0	4423	0	0	0	0	0	0	0	0	0	0	0	0	0	727	0	0	0	0	0	0	0	0	0	0	0	0	0	0	0	0	0	0	0	0	0	0	0
G051	ERR4864791	I	I-A	B	TI	dominant	ptrim_5298-G051-28FCombo-	41894	40960	5	0	0	0	0	0	0	105	0	0	94	0	0	0	0	0	0	0	0	184	0	0	71	0	0	0	16	0	70	0	0	0	0	0	0	16	0	0	0	0
G054	ERR4864794	II	II	A	PT	dominant	ptrim_5298-G054-28FCombo-	30704	29	0	0	30276	0	0	0	0	0	0	353	4	0	0	0	0	0	0	0	0	0	0	0	15	0	0	0	0	0	0	5	0	0	0	0	0	0	5	0	0	0
G055	ERR4864795	IV-B	IV-B	B	TI	deplete	ptrim_5298-G055-28FCombo-	24573	17	6350	14735	0	0	0	0	847	0	0	1054	158	0	786	0	49	0	0	0	0	14	0	0	8	0	45	0	75	0	0	0	0	0	164	0	0	2	31	0	0	0
G056	ERR4864796	III	III-B	C	TI	deplete	ptrim_5298-G056-28FCombo-	23530	56	13299	7614	0	1202	0	0	198	0	0	174	24	0	244	0	204	0	0	0	0	5	0	0	0	0	15	0	9	0	0	0	0	0	145	0	0	16	20	0	0	0
G057	ERR4864797	III	III-B	C	TU	dominant	ptrim_5298-G057-28FCombo-	28148	8080	19883	0	0	22	0	0	0	19	0	0	0	0	0	0	0	69	0	0	0	0	0	0	0	0	0	0	0	0	0	3	0	0	0	0	0	0	0	62	0	0
G058	ERR4864798	I	I-B	A	PT	deplete	ptrim_5298-G058-28FCombo-	11401	7021	13	3390	51	0	8	0	0	0	0	65	106	0	0	0	0	0	3	0	0	134	0	0	0	0	37	0	3	0	104	0	0	0	31	0	0	19	0	0	0	0
G062	ERR4864802	I	I-A	A	PT	dominant	ptrim_5298-G062-28FCombo-	32898	32830	7	0	0	0	0	0	0	0	0	0	0	0	0	0	0	0	0	0	0	0	0	0	0	0	0	0	0	0	0	5	0	0	0	0	0	0	0	0	0	0
G063	ERR4864803	III	III-A	C	TI	dominant	ptrim_5298-G063-28FCombo-	27700	29	25299	1262	0	0	0	0	21	0	0	0	76	0	498	0	84	0	0	0	0	93	0	0	20	0	0	0	10	0	29	0	0	0	0	11	0	44	0	17	0	0
G064	ERR4864804	III	III-A	C	TU	dominant	ptrim_5298-G064-28FCombo-	26562	24	26525	6	7	0	0	0	0	0	0	0	0	0	0	0	0	0	0	0	0	0	0	0	0	0	0	0	0	0	0	0	0	0	0	0	0	0	0	0	0	0
G066	ERR4864806	I	I-A	A	TI	dominant	ptrim_5298-G066-28FCombo-	32114	32077	11	0	5	5	0	0	0	0	0	0	0	0	0	0	0	0	0	0	0	0	0	0	0	0	0	0	0	0	0	0	0	0	0	0	0	0	0	0	0	0
G067	ERR4864807	V	V	C	PT	dominant	ptrim_5298-G067-28FCombo-	39634	35	6	6188	32	32983	94	0	0	6	0	52	0	0	0	0	36	96	2	0	0	8	0	0	29	0	0	0	6	0	9	24	0	0	0	0	0	0	0	0	0	0
G068	ERR4864808	II	II	C	TI	dominant	ptrim_5298-G068-28FCombo-	44408	33	0	0	43152	0	0	0	8	137	0	0	29	0	0	0	251	0	21	0	0	37	0	104	121	0	0	0	8	0	13	17	0	0	2	51	0	0	0	0	0	0
G070	ERR4864810	III	III-A	A	TI prog	dominant	ptrim_5298-G070-28FCombo-	33696	16	32686	0	799	0	3	0	0	0	0	0	0	0	0	0	0	0	192	0	0	0	0	0	0	0	0	0	0	0	0	0	0	0	0	0	0	0	0	0	0	0
G071	ERR4864811	III	III-A	C	TU	dominant	ptrim_5298-G071-28FCombo-	29214	12	29099	0	0	0	0	0	0	0	0	0	0	0	0	0	0	0	0	0	0	21	0	0	6	0	0	0	0	0	36	0	0	0	0	0	0	0	0	0	0	0
G072	ERR4864812	I	I-A	A	TU	dominant	ptrim_5298-G072-28FCombo-	32030	32019	11	0	0	0	0	0	0	0	0	0	0	0	0	0	0	0	0	0	0	0	0	0	0	0	0	0	0	0	0	0	0	0	0	0	0	0	0	0	0	0
G073	ERR4864813	V	V	B	TU	dominant	ptrim_5298-G073-28FCombo-	37496	22	8466	0	0	28924	0	0	0	0	0	0	0	0	0	0	0	0	2	0	0	0	0	0	0	0	0	0	0	0	0	0	0	0	0	0	0	0	0	0	0	0
G074	ERR4864814	I	I-A	C	TU	dominant	ptrim_5298-G074-28FCombo-	36316	36213	0	0	26	46	0	0	0	0	0	0	0	0	0	0	0	0	6	0	0	0	0	0	14	0	0	0	0	0	0	0	0	0	0	0	0	0	5	0	0	0
G075	ERR4864815	I	I-A	C	TI	dominant	ptrim_5298-G075-28FCombo-	46865	46808	5	0	0	0	14	0	0	0	0	0	0	0	0	0	0	0	0	0	0	15	0	0	8	0	0	0	0	0	0	0	0	0	0	6	0	0	0	0	0	0
G076	ERR4864816	I	I-A	C	TI	dominant	ptrim_5298-G076-28FCombo-	46338	46122	10	133	0	21	4	0	0	0	0	0	0	0	0	0	0	0	0	0	0	0	0	0	0	0	0	0	0	0	0	0	0	0	0	0	0	0	0	0	0	0
G077	ERR4864817	I	I-A	B	TU	dominant	ptrim_5298-G077-28FCombo-	46465	45699	200	0	6	463	5	0	0	0	0	0	0	0	0	0	7	72	0	0	0	0	0	0	13	0	0	0	0	0	0	0	0	0	0	0	0	0	0	0	0	0
G078	ERR4864818	I	I-A	C	TI	dominant	ptrim_5298-G078-28FCombo-	43037	42203	0	0	0	0	0	0	0	128	6	0	78	0	0	0	0	0	0	0	0	80	0	0	139	0	0	0	24	0	47	5	0	0	0	5	0	0	0	0	0	0
G079	ERR4864819	II	II	C	PT	dominant	ptrim_5298-G079-28FCombo-	33251	19	0	0	31917	0	16	0	0	266	0	0	0	0	0	0	56	0	0	0	0	0	0	0	15	0	0	0	0	0	0	0	0	18	0	0	0	0	0	0	0	0
G080	ERR4864820	I	I-A	B	TI	dominant	ptrim_5298-G080-28FCombo-	27075	26985	15	0	23	0	16	0	0	0	0	0	0	0	0	0	0	30	0	0	0	0	0	0	0	0	0	0	0	0	2	0	0	0	0	4	0	0	0	0	0	0
G082	ERR4864822	III	III-A	C	TU	dominant	ptrim_5298-G082-28FCombo-	33697	27	33456	14	0	7	0	0	0	0	0	0	0	0	0	0	0	0	0	0	0	0	0	0	0	0	0	0	0	0	0	16	0	0	0	0	0	0	0	174	0	0
G083	ERR4864823	I	I-A	C	TI	dominant	ptrim_5298-G083-28FCombo-	33681	33188	0	0	92	0	0	0	0	21	0	71	67	0	0	0	115	0	0	0	0	23	0	0	0	0	0	0	3	0	0	0	0	0	0	0	0	23	0	0	0	0
G084	ERR4864824	IV-C	IV-C3	C	TU	deplete	ptrim_5298-G084-28FCombo-	38070	37	0	0	8614	0	29044	0	0	0	0	0	0	0	0	0	0	333	42	0	0	0	0	0	0	0	0	0	0	0	0	0	0	0	0	0	0	0	0	0	0	0
G086	ERR4864826	II	II	B	PT	deplete	ptrim_5298-G086-28FCombo-	28938	41	0	0	14186	0	71	0	0	100	0	13657	46	0	0	0	12	0	9	0	0	101	0	0	405	0	0	0	47	0	31	81	0	0	0	6	0	0	0	0	0	0
G087	ERR4864827	II	II	B	TI	dominant	ptrim_5298-G087-28FCombo-	28965	38	0	0	25957	0	0	0	9	144	0	0	770	0	8	0	552	0	5	0	0	152	0	173	281	0	18	0	96	0	130	0	0	16	0	20	0	0	0	9	0	0
G088	ERR4864828	I	I-A	B	TU	dominant	ptrim_5298-G088-28FCombo-	23783	23779	0	0	0	0	0	0	0	0	0	0	0	0	0	0	0	0	0	0	0	0	0	0	0	0	0	0	0	0	0	0	0	0	0	0	0	0	0	0	0	0
G089	ERR4864829	I	I-A	A	TU	dominant	ptrim_5298-G089-28FCombo-	25638	25622	5	0	0	11	0	0	0	0	0	0	0	0	0	0	0	0	0	0	0	0	0	0	0	0	0	0	0	0	0	0	0	0	0	0	0	0	0	0	0	0
G090	ERR4864830	II	II	B	TU	dominant	ptrim_5298-G090-28FCombo-	22332	20	8561	0	13148	0	0	0	0	0	0	0	0	0	0	0	0	44	517	0	0	0	0	0	17	0	0	0	0	0	0	23	0	0	0	0	0	0	0	0	0	0
G091	ERR4864831	III	III-A	A	TI	dominant	ptrim_5298-G091-28FCombo-	1453	21	1292	136	0	0	0	0	0	0	0	0	0	0	0	0	0	0	0	0	0	0	0	0	0	0	0	0	0	0	0	0	0	0	0	0	0	0	0	4	0	0
G093	ERR4864833	I	I-A	C	TU	dominant	ptrim_5298-G093-28FCombo-	1931	1923	0	5	0	3	0	0	0	0	0	0	0	0	0	0	0	0	0	0	0	0	0	0	0	0	0	0	0	0	0	0	0	0	0	0	0	0	0	0	0	0
G094	ERR4864834	III	III-A	B	TU	dominant	ptrim_5298-G094-28FCombo-	45472	23	28622	27	18	16732	33	0	0	2	0	0	5	0	0	0	0	0	0	0	0	0	0	0	8	0	0	0	0	0	2	0	0	0	0	0	0	0	0	0	0	0
G095	ERR4864835	III	III-B	B	TI	deplete	ptrim_5298-G095-28FCombo-	26299	24	12344	10388	0	0	0	0	204	0	0	302	0	0	97	0	0	0	0	354	0	35	216	0	0	0	297	0	43	1193	0	3	0	0	171	0	0	0	0	0	0	0
G097	ERR4864837	I	I-A	A	PT	dominant	ptrim_5298-G097-28FCombo-	35683	35545	0	63	3	0	0	0	0	3	0	0	12	0	0	0	0	8	0	0	0	3	0	0	0	0	4	0	0	0	8	0	0	0	0	0	0	0	0	0	0	0
G098	ERR4864838	IV-C	IV-C1	C	TU	deplete	ptrim_5298-G098-28FCombo-	29854	24	21	0	0	0	0	0	0	10765	0	0	0	7141	0	0	0	0	0	0	0	0	0	0	0	15	0	0	0	0	0	0	0	565	0	0	1823	689	0	0	2172	1687
G099	ERR4864839	IV-B	IV-B	A	TU	deplete	ptrim_5298-G099-28FCombo-	31778	17	8	20075	7098	0	0	0	0	2	0	4507	0	0	0	0	0	0	0	0	0	0	0	0	0	0	0	0	2	0	0	3	0	0	0	0	0	0	0	66	0	0
G100	ERR4864840	I	I-A	C	TU	dominant	ptrim_5298-G100-28FCombo-	32339	32246	18	3	0	0	0	0	0	30	0	0	0	0	0	0	0	0	0	0	0	0	0	0	10	0	0	0	0	0	0	0	0	0	0	0	0	0	0	0	0	0
G101	ERR4864841	IV-B	IV-B	B	TU	deplete	ptrim_5298-G101-28FCombo-	31020	55	3198	19562	0	0	0	0	827	0	0	791	44	0	453	0	75	0	0	5312	0	126	0	0	0	66	135	0	147	0	0	0	0	0	43	36	0	20	12	0	0	0
G102	ERR4864842	IV-B	IV-B	C	TU	deplete	ptrim_5298-G102-28FCombo-	24574	88	6503	12412	0	0	0	0	6	0	0	10	0	0	380	0	0	0	0	0	0	0	5050	0	0	0	0	0	0	0	0	0	0	0	0	0	0	0	0	0	0	0
G103	ERR4864843	III	III-A	C	TI	dominant	ptrim_5298-G103-28FCombo-	28758	660	20834	109	14	6970	18	0	0	0	0	0	0	0	9	0	19	0	0	0	0	0	0	0	5	0	0	0	0	0	0	0	0	0	46	0	0	0	5	0	0	0
G105	ERR4864845	I	I-A	C	TU	dominant	ptrim_5298-G105-28FCombo-	42120	41708	264	0	50	69	0	0	0	0	0	0	0	0	0	0	0	29	0	0	0	0	0	0	0	0	0	0	0	0	0	0	0	0	0	0	0	0	0	0	0	0
G106	ERR4864846	IV-B	IV-B	A	TI	deplete	ptrim_5298-G106-28FCombo-	44197	33	25	44024	0	0	0	0	0	0	0	0	0	0	0	0	0	0	0	0	0	0	0	0	0	0	0	0	0	0	14	8	0	0	0	0	13	0	0	0	0	0
G107	ERR4864847	IV-B	IV-B	C	TU	deplete	ptrim_5298-G107-28FCombo-	33499	25	12	16805	8925	0	0	0	0	0	0	7703	0	0	0	0	0	0	0	0	0	0	0	0	0	0	0	0	0	0	0	0	0	0	0	0	0	0	0	29	0	0
G108	ERR4864848	I	I-A	C	TU	dominant	ptrim_5298-G108-28FCombo-	30296	30283	13	0	0	0	0	0	0	0	0	0	0	0	0	0	0	0	0	0	0	0	0	0	0	0	0	0	0	0	0	0	0	0	0	0	0	0	0	0	0	0
G109	ERR4864849	I	I-A	C	TI prog	dominant	ptrim_5298-G109-28FCombo-	32091	30240	1219	0	0	481	0	0	0	0	0	0	0	0	0	0	0	151	0	0	0	0	0	0	0	0	0	0	0	0	0	0	0	0	0	0	0	0	0	0	0	0
G110	ERR4864850	I	I-A	B	PT	dominant	ptrim_5298-G110-28FCombo-	33286	33230	28	6	0	0	0	0	0	0	0	0	0	0	0	0	0	0	0	0	0	0	0	0	0	0	0	0	0	0	0	0	0	0	0	0	0	0	0	0	0	0
G112	ERR4864852	III	III-A	A	TU	dominant	ptrim_5298-G112-28FCombo-	30843	45	30760	10	0	0	0	0	0	0	0	0	0	0	0	0	0	0	0	0	0	0	0	0	2	0	0	0	0	0	0	19	0	0	0	0	0	0	0	0	0	0
G113	ERR4864853	I	I-A	A	TU	dominant	ptrim_5298-G113-28FCombo-	41978	41628	179	0	0	0	0	0	0	41	0	0	0	0	0	0	0	29	0	0	0	0	0	0	0	0	0	0	0	0	0	39	0	0	0	0	0	0	0	51	0	0
G114	ERR4864854	I	I-A	C	TU	dominant	ptrim_5298-G114-28FCombo-	47193	46563	39	17	16	342	0	0	5	0	0	0	9	0	0	0	0	74	0	0	0	9	0	0	39	0	0	0	31	0	0	6	0	0	0	0	0	0	0	0	0	0
G115	ERR4864855	I	I-A	C	TU	dominant	ptrim_5298-G115-28FCombo-	46768	46734	22	12	0	0	0	0	0	0	0	0	0	0	0	0	0	0	0	0	0	0	0	0	0	0	0	0	0	0	0	0	0	0	0	0	0	0	0	0	0	0
G116	ERR4864856	IV-B	IV-B	B	PT	deplete	ptrim_5298-G116-28FCombo-	25340	31	0	24431	0	0	777	0	0	0	0	0	0	0	0	0	0	0	0	0	0	0	0	0	0	3	0	0	0	0	0	0	0	17	0	0	0	0	0	69	0	0
G117	ERR4864857	III	III-A	C	TU	dominant	ptrim_5298-G117-28FCombo-	35182	406	34645	7	22	0	0	0	0	0	0	0	0	0	0	0	0	102	0	0	0	0	0	0	0	0	0	0	0	0	0	0	0	0	0	0	0	0	0	0	0	0
G118	ERR4864858	I	I-A	B	PT	dominant	ptrim_5298-G118-28FCombo-	29894	29807	34	30	0	8	0	0	0	0	0	0	0	0	0	0	6	0	0	0	0	7	0	0	0	0	0	0	0	0	0	0	0	0	0	0	0	0	0	0	0	0
G120	ERR4864860	I	I-A	C	PT	dominant	ptrim_5298-G120-28FCombo-	32880	29493	18	585	2721	0	0	0	0	0	0	0	0	0	0	0	0	34	0	0	0	4	0	0	11	0	0	0	0	0	5	0	0	0	0	0	0	0	0	5	0	0
G121	ERR4864861	I	I-A	C	PT	dominant	ptrim_5298-G121-28FCombo-	41380	41243	19	0	0	0	53	0	0	0	0	0	9	0	0	0	0	0	0	0	0	0	0	0	39	0	0	0	0	0	0	6	0	0	0	0	0	0	0	0	0	0
G124	ERR4864864	III	III-A	A	PT	dominant	ptrim_5298-G124-28FCombo-	30280	19	23368	6178	0	0	0	0	63	0	0	119	0	0	138	0	0	0	0	23	0	0	0	0	3	0	0	0	66	65	0	0	0	0	38	0	0	0	0	0	0	0
G125	ERR4864865	I	I-A	A	PT	dominant	ptrim_5298-G125-28FCombo-	41695	41630	34	0	0	10	0	0	0	0	0	0	0	0	0	0	0	0	0	0	0	0	0	0	0	0	0	0	0	0	0	0	0	0	0	0	0	0	0	0	0	0
G126	ERR4864866	I	I-A	B	PT	dominant	ptrim_5298-G126-28FCombo-	35098	34377	41	602	37	13	0	0	0	0	0	0	0	0	8	0	0	5	0	0	0	0	0	0	9	0	0	0	0	0	0	0	0	0	0	0	0	0	0	0	0	0
G127	ERR4864867	I	I-A	B	PT	dominant	ptrim_5298-G127-28FCombo-	40297	40272	25	0	0	0	0	0	0	0	0	0	0	0	0	0	0	0	0	0	0	0	0	0	0	0	0	0	0	0	0	0	0	0	0	0	0	0	0	0	0	0
G128	ERR4864868	I	I-A	A	PT	dominant	ptrim_5298-G128-28FCombo-	32696	27164	18	25	68	169	5	0	0	0	0	0	807	0	140	0	61	19	7	0	0	607	11	0	1194	0	105	0	173	0	459	266	0	0	0	0	0	241	780	0	0	0
G130	ERR4864870	III	III-A	C	TU	dominant	ptrim_5298-G130-28FCombo-	40770	20	33083	11	225	7225	0	0	0	0	0	0	0	0	0	0	0	193	0	0	0	0	0	0	0	0	0	0	0	0	0	0	0	0	0	0	0	0	0	13	0	0
G131	ERR4864871	III	III-B	B	TI	deplete	ptrim_5298-G131-28FCombo-	32628	28	12626	11545	0	0	0	0	7817	0	0	37	0	0	341	0	0	0	0	0	0	0	44	0	0	0	0	0	33	52	0	0	0	0	4	0	0	0	0	0	0	0
G132	ERR4864872	I	I-A	A	TU	dominant	ptrim_5298-G132-28FCombo-	31633	31624	9	0	0	0	0	0	0	0	0	0	0	0	0	0	0	0	0	0	0	0	0	0	0	0	0	0	0	0	0	0	0	0	0	0	0	0	0	0	0	0
G133	ERR4864873	IV-C	IV-C1	A	PT	deplete	ptrim_5298-G133-28FCombo-	24075	322	13	0	0	0	13	0	0	9930	0	0	0	9909	0	12	0	0	10	0	0	0	48	27	0	0	0	0	6	0	0	0	0	1021	0	0	277	32	0	0	654	434
G135	ERR4864875	III	III-A	A	TU	dominant	ptrim_5298-G135-28FCombo-	34594	26	34568	0	0	0	0	0	0	0	0	0	0	0	0	0	0	0	0	0	0	0	0	0	0	0	0	0	0	0	0	0	0	0	0	0	0	0	0	0	0	0
G136	ERR4864876	III	III-A	C	TI	dominant	ptrim_5298-G136-28FCombo-	34153	32	32040	556	211	0	0	0	2	10	0	31	46	0	0	0	678	31	121	0	0	45	0	0	177	0	0	0	36	0	46	0	0	0	0	0	0	25	0	10	0	0
G137	ERR4864877	I	I-B	A	TU	dominant	ptrim_5298-G137-28FCombo-	35539	29686	4912	0	941	0	0	0	0	0	0	0	0	0	0	0	0	0	0	0	0	0	0	0	0	0	0	0	0	0	0	0	0	0	0	0	0	0	0	0	0	0
G138	ERR4864878	III	III-A	A	TI	dominant	ptrim_5298-G138-28FCombo-	36794	13	36358	293	0	0	0	0	0	0	0	0	0	0	0	0	0	125	0	0	0	0	0	0	0	0	0	0	0	0	0	0	0	0	0	0	0	0	0	0	0	0
G139	ERR4864879	III	III-A	B	PT	dominant	ptrim_5298-G139-28FCombo-	33833	20	27293	5627	0	0	12	0	0	0	0	0	24	0	0	0	508	0	0	0	0	11	0	0	12	0	0	0	17	0	0	5	0	0	215	0	0	0	0	42	0	0
G140	ERR4864880	I	I-B	C	PT	deplete	ptrim_5298-G140-28FCombo-	23984	14733	0	6438	20	0	24	0	0	0	0	58	151	0	0	0	0	6	10	0	0	80	0	0	0	0	11	0	48	0	11	0	0	0	24	0	0	288	0	0	0	0
G141	ERR4864881	III	III-A	B	TU	dominant	ptrim_5298-G141-28FCombo-	24749	43	17729	13	7	6901	0	0	0	0	0	0	0	0	0	0	0	47	0	0	0	0	0	0	0	0	0	0	0	6	0	0	0	0	0	0	0	0	0	0	0	0
G142	ERR4864882	III	III-A	C	TI prog	dominant	ptrim_5298-G142-28FCombo-	37730	24	36488	0	626	0	0	0	0	0	0	0	0	0	0	0	0	0	592	0	0	0	0	0	0	0	0	0	0	0	0	0	0	0	0	0	0	0	0	0	0	0
G143	ERR4864883	III	III-A	B	TI prog	dominant	ptrim_5298-G143-28FCombo-	34262	24	32667	0	1157	0	0	0	0	0	0	0	0	0	0	0	0	0	414	0	0	0	0	0	0	0	0	0	0	0	0	0	0	0	0	0	0	0	0	0	0	0
G145	ERR4864885	III	III-A	C	TU	dominant	ptrim_5298-G145-28FCombo-	45140	16	31264	17	0	13704	0	0	2	6	0	0	18	0	0	0	0	0	3	0	0	19	0	0	59	0	0	0	0	0	15	6	0	0	0	5	0	0	0	0	0	0
G147	ERR4864887	IV-B	IV-B	A	TI	deplete	ptrim_5298-G147-28FCombo-	18564	17	762	10258	0	0	0	0	6705	0	0	38	0	0	514	0	0	0	0	12	0	0	53	0	0	0	0	0	36	46	0	0	0	0	0	0	0	0	0	0	0	0
G148	ERR4864888	IV-B	IV-B	A	TU	deplete	ptrim_5298-G148-28FCombo-	28810	17	687	23187	330	0	0	0	1037	4	0	1065	575	0	653	0	415	0	0	0	0	195	0	0	0	0	5	0	136	66	5	0	0	0	289	0	0	4	15	0	0	0
G149	ERR4864889	I	I-A	A	TU	dominant	ptrim_5298-G149-28FCombo-	42276	42196	20	4	0	25	0	0	0	0	0	0	0	0	0	0	0	0	0	0	0	0	0	0	0	0	0	0	0	0	0	0	0	0	0	0	0	0	0	0	0	0
G150	ERR4864890	V	V	B	TU	dominant	ptrim_5298-G150-28FCombo-	46021	40	11959	0	0	33986	0	0	0	0	0	0	0	0	0	0	0	0	0	0	0	0	0	0	0	0	0	0	0	0	0	0	0	0	0	0	0	0	0	0	0	0
G151	ERR4864891	IV-B	IV-B	B	TU	deplete	ptrim_5298-G151-28FCombo-	31347	38	4189	24901	0	0	0	0	217	0	0	612	192	0	588	0	83	0	0	0	0	59	0	0	0	0	0	0	87	0	0	0	0	0	65	0	0	17	20	0	0	0
G152	ERR4864892	I	I-A	B	TI prog	dominant	ptrim_5298-G152-28FCombo-	41464	40192	421	0	0	813	0	0	0	0	0	0	0	0	0	0	0	38	0	0	0	0	0	0	0	0	0	0	0	0	0	0	0	0	0	0	0	0	0	0	0	0
G153	ERR4864893	III	III-B	B	PT	dominant	ptrim_5298-G153-28FCombo-	31117	25	18892	4414	6511	0	38	0	0	5	0	109	220	0	0	0	0	96	470	0	0	6	0	0	18	0	0	0	4	0	52	2	0	12	0	0	0	0	0	82	0	0
G154	ERR4864894	III	III-A	B	TU	dominant	ptrim_5298-G154-28FCombo-	41974	22	41950	0	0	0	0	0	0	0	0	0	0	0	0	0	0	0	0	0	0	0	0	0	0	0	0	0	0	0	0	0	0	0	0	0	0	0	0	0	0	0
G155	ERR4864895	I	I-A	C	TI	dominant	ptrim_5298-G155-28FCombo-	31558	31502	23	7	0	0	0	0	0	0	0	0	0	0	0	0	0	26	0	0	0	0	0	0	0	0	0	0	0	0	0	0	0	0	0	0	0	0	0	0	0	0
G157	ERR4864897	II	II	B	TU	deplete	ptrim_5298-G157-28FCombo-	25126	12	21	13612	11461	0	9	0	0	0	0	0	0	0	0	0	0	0	0	0	0	0	0	0	0	0	0	0	0	0	0	0	0	0	0	0	0	0	0	0	0	0
G158	ERR4864898	III	III-A	B	TU	dominant	ptrim_5298-G158-28FCombo-	39264	18	39212	0	3	0	0	0	0	0	0	0	0	0	0	0	0	8	7	0	0	0	0	0	0	0	0	0	0	0	0	10	0	0	0	0	0	0	0	0	0	0
G159	ERR4864899	IV-B	IV-B	A	TI	deplete	ptrim_5298-G159-28FCombo-	14399	13	2115	10701	0	0	0	0	182	0	0	790	46	0	317	0	42	0	0	0	0	0	0	0	0	0	34	0	23	0	0	0	0	0	90	0	0	0	0	0	0	0
G162	ERR4864902	I	I-A	B	TI	dominant	ptrim_5298-G162-28FCombo-	39741	39688	18	31	0	0	0	0	0	0	0	0	0	0	0	0	0	0	0	0	0	0	0	0	0	0	0	0	0	0	0	0	0	0	0	0	0	0	0	0	0	0
G164	ERR4864903	III	III-A	B	TU	dominant	ptrim_5298-G164-28FCombo-	28203	8	20897	30	7	7243	0	0	0	0	0	0	0	0	0	0	0	0	10	0	0	0	2	0	0	0	0	0	0	0	3	0	0	0	0	0	0	0	0	0	0	0
G165	ERR4864904	III	III-A	A	TI	dominant	ptrim_5298-G165-28FCombo-	23166	118	18584	0	14	4427	12	0	0	0	0	0	0	0	0	0	0	0	0	0	0	0	0	0	0	0	0	0	0	0	0	0	0	0	0	0	0	0	0	0	0	0
G166	ERR4864905	IV-C	IV-C3	B	TU	deplete	ptrim_5298-G166-28FCombo-	45446	32	39	0	13890	8	31247	0	0	0	0	0	0	0	0	0	0	66	158	0	0	0	0	0	0	0	0	0	0	0	0	6	0	0	0	0	0	0	0	0	0	0
G167	ERR4864906	III	III-B	A	TU	deplete	ptrim_5298-G167-28FCombo-	35530	31	16584	12831	0	0	0	0	42	0	0	529	0	0	1732	0	0	0	0	0	0	0	3564	0	0	0	0	0	13	0	0	0	0	0	0	0	0	0	0	0	0	0
G168	ERR4864907	II	II	B	PT	dominant	ptrim_5298-G168-28FCombo-	38893	18749	15	0	19726	0	162	0	0	0	0	0	0	0	0	0	0	82	124	0	0	4	0	0	19	0	0	0	0	0	12	0	0	0	0	0	0	0	0	0	0	0
G171	ERR4864910	III	III-A	C	TI	dominant	ptrim_5298-G171-28FCombo-	35012	18	34603	235	0	0	0	14	19	0	0	0	0	0	98	0	0	0	0	0	0	0	0	0	0	0	0	0	4	0	0	0	0	0	0	0	0	0	0	4	0	0
G172	ERR4864911	III	III-A	A	TU	dominant	ptrim_5298-G172-28FCombo-	34655	526	30856	15	44	2556	0	0	0	49	0	0	101	0	0	0	11	0	0	0	0	93	0	0	262	0	14	0	36	0	51	0	0	4	0	0	0	0	0	0	0	0
G173	ERR4864912	III	III-A	A	TU	dominant	ptrim_5298-G173-28FCombo-	29272	88	29174	0	0	0	0	0	0	6	0	0	0	0	0	0	0	0	0	0	0	0	0	0	4	0	0	0	0	0	0	0	0	0	0	0	0	0	0	0	0	0
G175	ERR4864914	I	I-A	C	TI	dominant	ptrim_5298-G175-28FCombo-	36100	35982	19	63	0	0	0	0	0	3	0	0	0	0	0	0	0	0	0	0	0	0	0	0	6	0	0	0	0	0	0	0	0	0	0	0	0	0	0	0	0	0
G176	ERR4864915	I	I-A	C	TU	dominant	ptrim_5298-G176-28FCombo-	43122	43043	19	42	0	3	0	0	0	0	0	0	0	0	0	0	0	3	0	0	0	2	0	0	0	0	0	0	0	0	0	0	0	0	0	0	0	0	0	10	0	0
G177	ERR4864916	I	I-A	A	TI	dominant	ptrim_5298-G177-28FCombo-	42446	42404	0	0	0	0	0	0	0	0	0	0	0	0	0	0	0	42	0	0	0	0	0	0	0	0	0	0	0	0	0	0	0	0	0	0	0	0	0	0	0	0
G178	ERR4864917	III	III-A	B	TU	dominant	ptrim_5298-G178-28FCombo-	37747	17	37467	157	5	0	0	0	0	0	0	0	0	0	101	0	0	0	0	0	0	0	0	0	0	0	0	0	0	0	0	0	0	0	0	0	0	0	0	0	0	0
G179	ERR4864918	IV-B	IV-B	A	TU	deplete	ptrim_5298-G179-28FCombo-	28406	23	119	19784	0	0	0	0	251	0	0	964	1011	0	222	0	0	0	0	4245	0	65	0	0	9	0	48	0	234	0	66	12	0	0	285	0	0	12	39	0	0	0
G180	ERR4864919	I	I-A	B	TU	dominant	ptrim_5298-G180-28FCombo-	38019	34074	11	87	1138	1580	0	0	0	39	0	172	30	0	0	0	0	0	0	0	0	184	0	0	370	0	0	0	12	0	102	54	0	0	0	0	0	2	20	0	3	2
G181	ERR4864920	I	I-B	C	PT	dominant	ptrim_5298-G181-28FCombo-	23513	16682	66	5	6449	0	82	0	0	0	0	0	6	0	0	0	0	50	73	0	0	0	0	0	0	0	0	0	0	0	15	0	0	0	0	0	0	0	50	0	0	0
G182	ERR4864921	I	I-A	B	TU	dominant	ptrim_5298-G182-28FCombo-	43929	43929	0	0	0	0	0	0	0	0	0	0	0	0	0	0	0	0	0	0	0	0	0	0	0	0	0	0	0	0	0	0	0	0	0	0	0	0	0	0	0	0
G183	ERR4864922	I	I-A	A	TI	dominant	ptrim_5298-G183-28FCombo-	34571	34557	14	0	0	0	0	0	0	0	0	0	0	0	0	0	0	0	0	0	0	0	0	0	0	0	0	0	0	0	0	0	0	0	0	0	0	0	0	0	0	0
G185	ERR4864924	IV-B	IV-B	C	TU	deplete	ptrim_5298-G185-28FCombo-	33175	9	4571	24104	0	0	0	0	1253	0	0	1035	414	0	862	0	16	0	0	0	0	186	0	0	9	0	0	0	109	92	0	0	0	0	369	0	0	0	53	0	0	0
G187	ERR4864926	IV-C	IV-C3	C	TU	deplete	ptrim_5298-G187-28FCombo-	33417	37	13	0	8754	0	23979	0	0	0	0	0	0	0	0	0	0	593	0	0	0	0	0	0	0	0	0	0	0	0	0	21	0	0	0	0	0	0	0	0	0	0
G188	ERR4864927	V	V	C	TU	dominant	ptrim_5298-G188-28FCombo-	31616	44	6581	4	0	24987	0	0	0	0	0	0	0	0	0	0	0	0	0	0	0	0	0	0	0	0	0	0	0	0	0	0	0	0	0	0	0	0	0	0	0	0
G190	ERR4864929	I	I-A	A	TI prog	dominant	ptrim_5298-G190-28FCombo-	58306	54075	1156	0	0	2906	0	0	0	0	0	0	0	0	0	0	0	154	0	0	0	0	0	0	0	0	0	0	0	0	0	0	0	0	0	2	0	0	0	0	0	0
G191	ERR4864930	I	I-A	A	TU	dominant	ptrim_5298-G191-28FCombo-	39227	38535	241	0	66	186	0	0	0	7	0	0	0	0	0	0	13	50	0	0	0	19	0	0	77	0	0	0	0	0	5	18	0	0	0	0	0	0	0	0	0	0
G195	ERR4864934	I	I-A	B	TU	dominant	ptrim_5298-G195-28FCombo-	26599	26421	123	8	0	0	0	0	0	0	0	0	0	0	0	0	0	44	0	0	0	3	0	0	0	0	0	0	0	0	0	0	0	0	0	0	0	0	0	0	0	0
G197	ERR4864936	II	II	A	TU	dominant	ptrim_5298-G197-28FCombo-	26041	57	12	0	25354	0	0	0	0	27	0	0	0	0	0	0	0	396	0	0	0	14	0	0	13	0	0	0	0	0	0	15	2	0	0	0	0	0	0	99	0	0
G199	ERR4864938	III	III-B	C	TU	deplete	ptrim_5298-G199-28FCombo-	42031	30	18680	14897	0	0	0	0	124	0	0	4800	88	0	2584	0	0	0	0	0	0	25	0	0	0	0	0	0	80	0	0	0	0	0	0	0	0	0	30	0	0	0
G203	ERR4864942	I	I-A	B	TU	dominant	ptrim_5298-G203-28FCombo-	30722	30522	0	0	112	0	0	0	0	0	0	0	0	0	0	0	0	0	0	0	0	0	0	0	0	0	0	0	0	0	0	0	0	0	0	0	0	0	0	0	0	0
G205	ERR4864944	V	V	B	TU	dominant	ptrim_5298-G205-28FCombo-	27292	62	10987	0	0	16076	0	0	0	0	0	0	0	0	0	0	0	0	0	0	0	0	0	0	0	0	0	0	0	0	0	0	0	0	0	0	0	0	0	0	0	0
G207	ERR4864946	III	III-A	A	TU	dominant	ptrim_5298-G207-28FCombo-	34546	48	21530	0	0	12863	0	0	0	0	0	0	0	0	0	0	0	0	0	0	0	0	0	0	0	0	0	0	0	0	0	0	0	0	0	0	0	0	0	0	0	0
G209	ERR4864948	V	V	C	TU	dominant	ptrim_5298-G209-28FCombo-	23940	16	9141	0	0	14606	0	0	0	0	0	0	0	0	0	0	0	0	0	0	0	0	0	0	0	0	0	0	0	0	0	0	0	0	0	0	0	0	0	0	0	0
G210	ERR4864949	I	I-A	C	PT	dominant	ptrim_5298-G210-28FCombo-	36264	33359	25	1485	0	1263	0	0	0	0	0	0	0	0	0	0	6	0	0	0	0	0	0	0	13	0	0	0	0	0	0	0	0	0	0	0	0	0	0	32	0	0
G213	ERR4864952	I	I-B	B	TI	dominant	ptrim_5298-G213-28FCombo-	14444	11495	2317	0	90	527	0	0	0	0	0	0	0	0	0	0	0	0	15	0	0	0	0	0	0	0	0	0	0	0	0	0	0	0	0	0	0	0	0	0	0	0
G216	ERR4864955	III	III-A	B	TU	dominant	ptrim_5298-G216-28FCombo-	32463	29	31823	71	0	0	0	0	0	78	0	0	33	0	0	0	0	0	0	0	0	37	0	0	7	0	0	0	0	0	12	4	0	331	0	0	0	0	0	16	0	0
G217	ERR4864956	IV-B	IV-B	B	TI	deplete	ptrim_5298-G217-28FCombo-	30848	10	3826	18017	0	0	0	0	7587	0	0	43	6	0	1071	0	0	0	0	0	0	10	0	0	0	0	0	0	30	118	0	0	0	0	0	0	0	8	0	0	0	0
G218	ERR4864957	III	III-A	A	TU	dominant	ptrim_5298-G218-28FCombo-	24265	30	20377	0	3524	0	0	0	0	0	0	0	0	0	0	0	0	64	270	0	0	0	0	0	0	0	0	0	0	0	0	0	0	0	0	0	0	0	0	0	0	0
G219	ERR4864958	I	I-B	B	TU	dominant	ptrim_5298-G219-28FCombo-	33545	18097	11642	0	0	3689	0	0	0	0	0	0	0	0	0	0	0	86	3	0	0	0	0	0	0	0	0	0	0	0	0	0	0	0	0	0	0	0	0	24	0	0
G220	ERR4864959	III	III-A	A	TU	dominant	ptrim_5298-G220-28FCombo-	41420	48	40115	1014	0	0	0	0	0	0	0	9	0	0	190	0	0	0	0	0	0	0	0	0	0	0	0	0	0	0	0	0	0	0	0	0	0	0	0	41	0	0
G222	ERR4864961	V	V	A	TU	dominant	ptrim_5298-G222-28FCombo-	36788	845	18281	0	0	17517	0	0	5	0	0	0	0	0	0	0	0	124	0	0	0	0	0	0	0	0	0	0	0	0	0	0	0	0	0	0	0	0	0	0	0	0
G223	ERR4864962	I	I-A	A	TU	dominant	ptrim_5298-G223-28FCombo-	44072	44019	6	0	0	0	0	0	0	0	0	0	0	0	0	0	0	0	0	0	0	0	0	0	47	0	0	0	0	0	0	0	0	0	0	0	0	0	0	0	0	0
G224	ERR4864963	I	I-A	C	TU	dominant	ptrim_5298-G224-28FCombo-	32884	32580	161	0	5	108	0	0	0	0	0	0	0	0	0	0	0	0	0	0	0	0	0	0	0	0	0	0	0	0	0	0	0	0	0	0	0	0	0	0	0	0
G227	ERR4864966	II	II	A	TU	deplete	ptrim_5298-G227-28FCombo-	37181	25	17	13772	19760	0	79	0	0	253	0	0	1298	0	0	0	149	0	2	0	0	231	0	0	0	0	117	0	103	0	203	0	0	5	0	6	0	104	288	38	7	0
G228	ERR4864967	I	I-A	B	TI	dominant	ptrim_5298-G228-28FCombo-	42567	42327	25	0	198	0	0	0	0	0	0	0	0	0	0	0	0	0	0	0	0	0	0	0	0	0	0	0	0	0	0	0	0	0	0	0	0	0	0	0	0	0
G230	ERR4864969	I	I-A	B	TU	dominant	ptrim_5298-G230-28FCombo-	41460	41443	14	0	0	0	0	0	0	0	0	0	0	0	0	0	0	0	0	0	0	0	0	0	3	0	0	0	0	0	0	0	0	0	0	0	0	0	0	0	0	0
G231	ERR4864970	I	I-A	A	PT	dominant	ptrim_5298-G231-28FCombo-	40186	32955	2	0	0	0	3696	0	0	0	0	0	0	0	0	0	0	3062	0	0	0	0	0	0	51	0	0	0	0	0	46	203	0	0	0	0	0	0	0	0	0	0
G233	ERR4864972	II	II	A	TI	dominant	ptrim_5298-G233-28FCombo-	27223	9	0	0	27088	0	0	0	0	84	0	0	0	0	0	0	0	0	3	0	0	0	0	0	10	0	0	0	5	0	0	0	0	0	0	0	0	0	0	17	0	0
G234	ERR4864973	III	III-B	A	TI	deplete	ptrim_5298-G234-28FCombo-	29839	20	15983	6338	1	0	0	0	367	5	0	649	26	0	714	0	0	0	0	169	0	252	1355	0	0	0	1167	0	346	714	0	0	0	0	659	0	0	0	35	0	0	0
G235	ERR4864974	I	I-A	B	TI	dominant	ptrim_5298-G235-28FCombo-	44931	44892	18	21	0	0	0	0	0	0	0	0	0	0	0	0	0	0	0	0	0	0	0	0	0	0	0	0	0	0	0	0	0	0	0	0	0	0	0	0	0	0
G236	ERR4864975	I	I-A	C	TU	dominant	ptrim_5298-G236-28FCombo-	25392	21420	1782	0	0	2067	0	0	0	0	0	0	0	0	0	0	0	43	0	0	0	0	0	0	0	0	0	0	0	0	0	0	0	0	0	0	0	0	0	0	0	0
G237	ERR4864976	I	I-A	B	TU	dominant	ptrim_5298-G237-28FCombo-	47268	46890	91	0	0	245	0	0	0	8	0	0	0	0	0	0	0	23	0	0	0	0	0	0	4	0	0	0	0	0	0	5	0	0	0	0	0	0	0	2	0	0
G238	ERR4864977	II	II	B	PT	dominant	ptrim_5298-G238-28FCombo-	64342	62	17	8	63468	0	14	0	0	141	0	0	0	0	0	0	0	0	4	0	0	0	0	0	7	0	0	0	43	0	4	8	0	13	0	0	0	0	0	0	0	0
G240	ERR4864979	II	II	A	TI	dominant	ptrim_5298-G240-28FCombo-	27521	18	15	12	25375	0	0	0	0	1307	158	0	0	13	0	0	0	0	0	0	0	7	0	0	0	0	0	0	4	0	0	0	0	11	0	0	0	0	0	0	0	0
G241	ERR4864980	I	I-A	A	TU	dominant	ptrim_5298-G241-28FCombo-	30563	30177	21	5	0	360	0	0	0	0	0	0	0	0	0	0	0	0	0	0	0	0	0	0	0	0	0	0	0	0	0	0	0	0	0	0	0	0	0	0	0	0
G244	ERR4864983	I	I-B	B	PT	deplete	ptrim_5298-G244-28FCombo-	26511	15652	19	5642	85	0	43	0	0	0	0	203	179	0	0	80	0	0	0	0	0	536	0	0	0	0	17	0	105	0	339	0	0	0	125	0	0	333	0	0	10	0
G245	ERR4864984	I	I-A	B	TI	dominant	ptrim_5298-G245-28FCombo-	42018	42016	0	0	0	0	0	0	0	0	0	0	0	0	0	0	0	0	2	0	0	0	0	0	0	0	0	0	0	0	0	0	0	0	0	0	0	0	0	0	0	0
G246	ERR4864985	II	II	A	PT	dominant	ptrim_5298-G246-28FCombo-	44460	53	21	0	44134	0	0	0	0	31	0	0	0	0	0	0	0	116	43	0	0	4	0	0	25	2	0	0	0	0	0	0	0	7	0	0	0	0	0	0	0	0
G247	ERR4864986	I	I-A	A	TU	dominant	ptrim_5298-G247-28FCombo-	34957	34699	18	0	4	190	0	0	0	0	0	0	0	0	0	0	0	26	0	0	0	0	0	0	0	0	0	0	0	0	0	0	0	0	0	0	0	0	0	0	0	0
G248	ERR4864987	I	I-A	B	TU	dominant	ptrim_5298-G248-28FCombo-	30872	30861	0	0	0	0	0	0	0	0	0	0	0	0	0	0	0	0	0	0	0	0	0	0	0	0	0	0	0	0	0	0	0	0	0	0	0	0	0	11	0	0
G250	ERR4864989	IV-B	IV-B	C	TU	deplete	ptrim_5298-G250-28FCombo-	31406	15	14	22165	8999	0	25	0	0	14	0	0	13	0	0	0	19	0	9	0	0	0	0	0	0	0	0	0	0	0	5	0	0	0	0	0	0	0	2	51	0	0
G251	ERR4864990	I	I-A	B	TU	dominant	ptrim_5298-G251-28FCombo-	41810	41516	14	0	0	205	0	0	0	0	0	0	0	0	0	0	0	21	0	0	0	0	0	0	5	0	0	0	0	0	0	0	0	0	0	0	0	0	0	14	0	0
G252	ERR4864991	I	I-A	B	TU	dominant	ptrim_5298-G252-28FCombo-	29793	28757	847	0	189	0	0	0	0	0	0	0	0	0	0	0	0	0	0	0	0	0	0	0	0	0	0	0	0	0	0	0	0	0	0	0	0	0	0	0	0	0
G254	ERR4864993	I	I-A	B	TU	dominant	ptrim_5298-G254-28FCombo-	45799	45589	191	9	0	0	0	0	0	0	0	0	0	0	0	0	0	0	0	0	0	0	0	0	0	0	0	0	0	0	0	0	0	0	0	0	0	0	0	8	0	0
G255	ERR4864994	III	III-A	A	TU	dominant	ptrim_5298-G255-28FCombo-	33828	18	31552	83	0	893	0	0	0	63	0	0	37	0	0	0	502	37	0	0	0	0	0	0	51	0	0	0	26	0	20	0	0	90	0	0	0	0	0	114	0	0
G257	ERR4864996	III	III-A	C	TU	dominant	ptrim_5298-G257-28FCombo-	28501	11	17827	35	79	9632	0	0	23	11	0	0	82	0	0	0	173	314	7	0	0	38	0	0	47	0	4	0	44	0	7	0	0	70	0	0	0	0	6	42	0	0
G259	ERR4864998	II	II	B	TU	deplete	ptrim_5298-G259-28FCombo-	47160	47	17	23908	17840	0	0	0	0	0	0	5263	0	0	0	0	0	0	0	0	0	0	0	0	0	0	0	0	0	0	0	0	0	0	0	0	0	0	0	85	0	0
G260	ERR4864999	I	I-A	B	TU	dominant	ptrim_5298-G260-28FCombo-	35544	35404	8	0	29	98	0	0	0	0	0	0	0	0	0	0	0	0	0	0	0	3	0	0	0	0	0	0	0	0	2	0	0	0	0	0	0	0	0	0	0	0
G262	ERR4865001	III	III-B	C	TI	deplete	ptrim_5298-G262-28FCombo-	42495	36	23546	10981	13	0	0	0	492	0	0	305	0	0	991	0	0	0	0	1533	0	163	312	0	0	0	105	0	166	2477	0	0	0	0	730	0	0	5	0	0	0	0
G263	ERR4865002	I	I-A	A	TU	dominant	ptrim_5298-G263-28FCombo-	38010	32886	30	15	1790	3277	0	0	0	0	0	0	0	0	0	0	0	0	0	0	0	3	0	0	9	0	0	0	0	0	0	0	0	0	0	0	0	0	0	0	0	0
G265	ERR4865004	II	II	C	TU	dominant	ptrim_5298-G265-28FCombo-	37640	27	23	0	36457	0	0	0	0	89	0	0	0	0	0	0	0	939	0	0	0	2	0	0	0	0	0	0	0	0	0	0	0	0	0	0	0	0	0	94	0	0
G266	ERR4865005	I	I-A	B	PT	dominant	ptrim_5298-G266-28FCombo-	38328	38117	14	2	9	149	0	0	0	0	0	0	11	0	0	0	8	0	0	0	0	15	0	0	0	0	0	0	0	0	0	3	0	0	0	0	0	0	0	0	0	0
G270	ERR4865009	V	V	A	TU	dominant	ptrim_5298-G270-28FCombo-	44717	40	0	8660	11	35536	13	0	0	7	0	0	12	0	0	0	17	0	0	0	0	0	0	0	14	0	0	0	4	0	0	0	0	7	0	0	0	0	0	18	0	0
G272	ERR4865011	III	III-B	C	PT	dominant	ptrim_5298-G272-28FCombo-	29217	8346	20205	0	0	312	0	0	0	0	0	0	0	0	0	0	0	307	0	0	0	0	0	0	0	0	0	0	0	0	0	4	0	0	0	0	0	0	0	0	0	0
G277	ERR4865016	III	III-B	B	PT	dominant	ptrim_5298-G277-28FCombo-	35399	14777	13983	0	3165	0	0	0	0	6	0	36	1118	0	0	0	0	32	0	0	0	160	0	0	141	0	0	0	53	0	22	0	0	0	0	0	0	523	0	0	6	0
G279	ERR4865018	I	I-A	A	PT	dominant	ptrim_5298-G279-28FCombo-	35248	34959	9	0	0	78	0	0	0	17	0	0	25	0	0	0	37	0	0	0	0	31	0	0	67	0	0	0	6	0	12	0	0	0	0	0	0	0	0	0	0	0
G283	ERR4865022	II	II	B	TU	dominant	ptrim_5298-G283-28FCombo-	40393	28	0	0	38329	0	0	0	0	292	0	0	0	0	0	0	0	659	10	0	0	0	0	0	24	0	0	0	0	0	20	36	0	0	0	0	0	0	0	950	0	0
G284	ERR4865023	I	I-A	C	TU	dominant	ptrim_5298-G284-28FCombo-	28253	27716	21	0	0	513	0	0	0	0	0	0	0	0	0	0	0	0	0	0	0	0	0	0	0	0	0	0	0	0	0	0	0	0	0	0	0	0	0	0	0	0
G285	ERR4865024	I	I-B	B	TU	dominant	ptrim_5298-G285-28FCombo-	38624	30098	0	0	0	6065	0	0	0	1109	0	0	0	130	6	0	0	0	0	0	0	87	0	0	120	11	0	0	12	0	21	254	0	60	0	7	37	19	0	0	50	29
G288	ERR4865027	I	I-A	C	TU	dominant	ptrim_5298-G288-28FCombo-	32954	29278	10	1936	0	1730	0	0	0	0	0	0	0	0	0	0	0	0	0	0	0	0	0	0	0	0	0	0	0	0	0	0	0	0	0	0	0	0	0	0	0	0
G290	ERR4865029	III	III-A	B	PT	dominant	ptrim_5298-G290-28FCombo-	41160	36	40811	0	0	0	0	0	0	0	0	0	0	0	0	0	0	226	0	0	0	5	0	0	0	0	0	0	0	0	0	12	0	0	0	0	0	0	0	67	0	0
G292	ERR4865031	III	III-A	A	PT	dominant	ptrim_5298-G292-28FCombo-	43507	33	43072	0	0	0	0	0	0	0	0	0	0	0	0	0	0	402	0	0	0	0	0	0	0	0	0	0	0	0	0	0	0	0	0	0	0	0	0	0	0	0
G294	ERR4865033	I	I-A	B	PT	dominant	ptrim_5298-G294-28FCombo-	51729	51711	16	0	0	0	0	0	0	0	0	0	0	0	0	0	0	0	0	0	0	0	0	0	0	0	0	0	0	0	0	0	0	0	0	0	0	0	0	0	0	0
G296	ERR4865035	III	III-B	A	TI	dominant	ptrim_5298-G296-28FCombo-	33155	8124	23428	690	0	0	0	0	0	69	0	0	162	0	0	0	0	0	0	0	0	96	0	0	36	0	0	0	21	0	117	8	0	24	0	0	0	4	7	0	0	0
G297	ERR4865036	I	I-A	A	TU	dominant	ptrim_5298-G297-28FCombo-	38891	38404	331	0	0	0	0	0	0	15	0	0	0	0	0	0	21	23	0	0	0	10	0	0	47	0	0	0	0	0	9	5	0	0	0	5	0	0	0	15	0	0
G300	ERR4865039	I	I-A	C	TU	dominant	ptrim_5298-G300-28FCombo-	44145	39437	4197	19	0	0	0	0	0	62	0	0	14	0	0	0	0	148	0	0	0	29	0	0	117	0	0	0	0	0	22	15	0	14	0	0	0	0	0	65	0	0
G302	ERR4865041	III	III-A	B	TU	dominant	ptrim_5298-G302-28FCombo-	56576	53	44260	6185	0	0	0	0	75	0	0	1413	576	0	2332	0	65	0	0	0	0	121	0	0	16	0	32	0	371	0	29	0	0	0	24	0	0	93	13	19	0	0
G307	ERR4865046	IV-C	IV-C1	A	PT	deplete	ptrim_5298-G307-28FCombo-	35479	34	0	0	0	0	0	0	0	21763	0	0	0	3333	24	0	0	0	0	0	0	0	0	0	0	0	0	0	0	0	0	24	0	2953	0	0	2687	0	0	0	204	958
G308	ERR4865047	III	III-A	C	TI	dominant	ptrim_5298-G308-28FCombo-	47157	10235	36679	124	0	0	0	0	0	7	0	0	9	0	0	0	0	0	0	0	0	9	0	0	30	0	0	0	0	0	7	0	0	20	0	0	0	0	0	0	0	0
G311	ERR4865050	I	I-A	A	PT	dominant	ptrim_5298-G311-28FCombo-	45977	45969	8	0	0	0	0	0	0	0	0	0	0	0	0	0	0	0	0	0	0	0	0	0	0	0	0	0	0	0	0	0	0	0	0	0	0	0	0	0	0	0
G312	ERR4865051	V	V	B	TU	deplete	ptrim_5298-G312-28FCombo-	38868	40	0	19028	0	19353	199	0	0	8	0	0	6	0	0	0	6	0	0	0	0	0	0	0	9	0	0	0	0	0	0	7	0	11	0	4	0	0	0	44	0	0
G315	ERR4865054	I	I-A	C	TU	dominant	ptrim_5298-G315-28FCombo-	52080	51754	0	7	28	0	0	0	0	0	0	0	0	0	0	0	27	0	0	0	0	7	0	0	58	0	0	0	0	0	0	5	0	0	0	18	0	0	0	0	0	0
G316	ERR4865055	I	I-A	B	TU	dominant	ptrim_5298-G316-28FCombo-	54502	50249	25	756	0	3472	0	0	0	0	0	0	0	0	0	0	0	0	0	0	0	0	0	0	0	0	0	0	0	0	0	0	0	0	0	0	0	0	0	0	0	0
G318	ERR4865057	I	I-A	A	TU	dominant	ptrim_5298-G318-28FCombo-	45212	44180	16	215	0	798	0	0	0	0	0	0	0	0	0	0	0	0	0	0	0	0	0	0	0	0	0	0	0	0	0	0	0	0	0	0	0	0	0	0	0	0
G319	ERR4865058	III	III-B	B	TI	dominant	ptrim_5298-G319-28FCombo-	37711	10617	25574	514	0	0	0	0	0	59	0	0	141	0	0	0	0	0	0	0	0	65	0	0	0	0	0	0	23	0	117	0	0	8	0	0	0	11	6	0	0	0
G320	ERR4865059	V	V	C	TI	dominant	ptrim_5298-G320-28FCombo-	36337	32	0	0	10	35746	0	0	0	0	281	0	0	0	0	0	9	0	0	0	0	9	0	0	24	0	0	0	0	0	13	9	0	0	0	0	0	0	0	0	0	0
G324	ERR4865063	II	II	B	TI	dominant	ptrim_5298-G324-28FCombo-	45415	34	21	0	11032	0	0	0	361	15	32702	0	0	0	0	0	0	0	5	0	0	0	0	0	0	0	0	0	5	0	1212	4	0	0	0	0	0	0	0	0	0	0
G326	ERR4865065	I	I-A	C	PT	dominant	ptrim_5298-G326-28FCombo-	53507	53492	15	0	0	0	0	0	0	0	0	0	0	0	0	0	0	0	0	0	0	0	0	0	0	0	0	0	0	0	0	0	0	0	0	0	0	0	0	0	0	0
G330	ERR4865069	IV-B	IV-B	C	TU	deplete	ptrim_5298-G330-28FCombo-	49582	32	6	43539	0	5697	29	0	0	21	0	0	11	0	0	0	28	0	0	0	0	0	0	0	51	0	0	0	0	0	6	0	0	51	0	0	0	0	0	28	0	0
G334	ERR4865073	III	III-B	A	TU	deplete	ptrim_5298-G334-28FCombo-	38998	0	27707	9235	0	0	0	9	7	0	0	527	249	0	707	0	17	0	0	0	0	60	0	0	0	0	28	0	94	0	5	0	0	0	14	0	0	13	0	6	0	0
G336	ERR4865075	III	III-A	C	TI	dominant	ptrim_5298-G336-28FCombo-	40856	6034	32755	0	105	1958	0	0	0	0	0	0	0	0	0	0	0	0	0	0	0	0	0	0	0	0	0	0	0	0	0	0	0	0	0	0	0	0	0	4	0	0
G337	ERR4865076	III	III-B	A	TI	dominant	ptrim_5298-G337-28FCombo-	27251	7753	17848	0	103	1418	0	0	0	4	0	22	0	0	0	0	0	0	38	0	0	0	0	0	0	0	0	0	0	0	20	0	0	0	0	0	0	0	0	22	0	0
G340	ERR4865079	I	I-A	A	TU	dominant	ptrim_5298-G340-28FCombo-	47552	41517	0	7	5454	0	0	0	0	0	0	0	0	0	0	0	0	0	0	0	0	0	0	0	77	0	0	0	0	0	0	10	0	0	0	81	0	0	0	0	0	0
G341	ERR4865080	I	I-B	C	PT	dominant	ptrim_5298-G341-28FCombo-	40715	30597	7433	0	714	63	11	0	0	8	0	9	76	0	0	0	4	1223	0	0	0	41	0	0	43	0	0	0	3	0	24	112	0	0	0	0	0	101	0	7	0	0
G343	ERR4865082	II	II	C	PT	deplete	ptrim_5920-G343-28FCombo-	12782	0	9	7780	4979	0	0	0	0	0	0	0	0	0	0	0	0	0	0	0	0	0	0	0	0	0	0	0	0	0	0	0	0	0	0	0	0	0	0	14	0	0
G344	ERR4865083	III	III-A	C	PT	dominant	ptrim_5920-G344-28FCombo-	23634	8	23301	206	0	0	0	0	0	12	0	0	24	0	0	0	16	0	0	0	0	0	0	0	0	0	0	0	0	0	0	0	0	0	0	0	0	6	0	11	0	0
G345	ERR4865084	IV-B	IV-B	B	PT	deplete	ptrim_5920-G345-28FCombo-	18514	0	0	12326	6147	0	0	0	0	0	8	0	0	0	0	0	0	0	0	0	0	0	0	0	0	0	0	0	0	0	0	0	0	0	0	0	0	0	0	33	0	0
G347	ERR4865086	III	III-A	A	TI	dominant	ptrim_5920-G347-28FCombo-	16697	0	16684	0	0	0	0	0	0	0	0	0	0	0	0	0	0	0	0	0	0	0	0	0	0	0	0	0	0	0	0	0	0	0	0	0	0	0	0	6	0	0
G349	ERR4865088	V	V	B	TU	dominant	ptrim_5920-G349-28FCombo-	14287	0	7324	0	0	6824	0	0	0	0	0	0	0	0	0	0	0	0	0	0	0	0	0	0	0	0	0	0	0	0	0	0	0	0	0	0	0	3	0	0	0	0
G350	ERR4865089	II	II	A	TU	deplete	ptrim_5920-G350-28FCombo-	24169	7	0	9105	14857	0	31	0	0	0	0	0	8	0	0	0	0	0	0	0	0	0	0	0	0	0	0	0	0	0	0	0	0	0	0	0	0	0	0	134	0	0
G351	ERR4865090	II	II	A	TI	dominant	ptrim_5920-G351-28FCombo-	22272	0	0	0	16580	0	1192	0	0	13	0	4107	0	0	0	0	0	0	0	0	0	0	0	0	8	0	0	0	23	0	0	130	0	0	0	0	0	0	0	0	0	0
G353	ERR4865092	II	II	C	TU	deplete	ptrim_5920-G353-28FCombo-	23326	6	6	7966	14561	0	0	0	0	0	0	0	0	0	0	0	0	0	787	0	0	0	0	0	0	0	0	0	0	0	0	0	0	0	0	0	0	0	0	0	0	0
G354	ERR4865093	I	I-A	A	PT	dominant	ptrim_5920-G354-28FCombo-	16534	16461	6	0	0	67	0	0	0	0	0	0	0	0	0	0	0	0	0	0	0	0	0	0	0	0	0	0	0	0	0	0	0	0	0	0	0	0	0	0	0	0
G355	ERR4865094	V	V	C	TU	dominant	ptrim_5920-G355-28FCombo-	20202	18	12126	0	0	7991	0	0	0	0	0	0	0	0	0	0	0	67	0	0	0	0	0	0	0	0	0	0	0	0	0	0	0	0	0	0	0	0	0	0	0	0
G356	ERR4865095	I	I-A	B	TU	dominant	ptrim_5920-G356-28FCombo-	20801	20563	0	0	0	0	0	0	0	0	0	0	0	0	0	0	57	0	0	0	0	31	0	0	128	0	0	0	0	0	0	0	0	0	0	0	0	0	0	0	0	0
G357	ERR4865096	I	I-A	C	PT	dominant	ptrim_5920-G357-28FCombo-	20599	20470	0	83	8	26	0	0	0	0	0	0	0	0	0	0	0	12	0	0	0	0	0	0	0	0	0	0	0	0	0	0	0	0	0	0	0	0	0	0	0	0
G358	ERR4865097	I	I-A	C	TU	dominant	ptrim_5920-G358-28FCombo-	22425	22404	0	7	0	0	0	0	0	0	0	0	0	0	0	0	0	0	0	0	0	0	0	0	0	0	0	0	0	0	0	0	0	0	0	0	0	0	0	0	0	0
G359	ERR4865098	IV-B	IV-B	C	PT	deplete	ptrim_5920-G359-28FCombo-	17926	0	0	12462	2170	0	0	0	3	0	0	239	124	0	0	0	688	0	2	0	0	22	0	0	58	0	0	0	94	0	0	0	0	0	0	0	0	0	15	0	0	0
G361	ERR4865100	III	III-A	A	TU	dominant	ptrim_5920-G361-28FCombo-	16479	6	13003	0	2920	0	0	0	0	0	0	0	304	0	0	0	75	0	0	0	0	43	0	0	35	0	13	0	33	0	22	0	0	0	0	0	0	3	0	0	0	0
G362	ERR4865101	IV-C	IV-C3	B	TU	deplete	ptrim_5920-G362-28FCombo-	23226	0	0	0	0	0	22999	0	0	28	0	0	22	0	0	0	0	0	0	0	0	12	0	0	40	0	4	0	18	0	6	0	0	0	0	0	0	0	0	0	0	10
G363	ERR4865102	III	III-A	C	PT	dominant	ptrim_5920-G363-28FCombo-	24935	0	24922	0	0	0	0	0	0	13	0	0	0	0	0	0	0	0	0	0	0	0	0	0	0	0	0	0	0	0	0	0	0	0	0	0	0	0	0	0	0	0
G364	ERR4865103	I	I-A	A	TI	dominant	ptrim_5920-G364-28FCombo-	22384	22025	8	0	75	40	0	0	0	0	0	0	6	0	0	0	0	42	0	0	0	5	0	0	0	0	0	0	0	0	3	160	0	0	0	0	0	0	0	0	0	0
G366	ERR4865105	IV-B	IV-B	C	PT	deplete	ptrim_5920-G366-28FCombo-	16260	0	5990	7805	0	0	0	0	220	0	0	495	318	0	217	0	0	0	0	457	0	25	0	0	0	0	9	0	38	0	0	0	0	0	410	0	0	20	8	0	0	0
G368	ERR4865107	II	II	C	TI	dominant	ptrim_5920-G368-28FCombo-	13911	0	0	0	8350	3817	1379	0	27	0	0	0	0	0	0	0	0	0	292	0	0	2	0	0	0	0	0	0	42	0	0	0	0	0	0	0	0	0	0	0	0	0
G369	ERR4865108	I	I-A	B	TI	dominant	ptrim_5920-G369-28FCombo-	27531	27386	44	23	35	35	0	0	0	0	0	0	0	0	0	0	0	0	0	5	0	0	0	0	0	0	0	0	0	0	0	3	0	0	0	0	0	0	0	0	0	0
G370	ERR4865109	III	III-A	B	TU	dominant	ptrim_5920-G370-28FCombo-	20199	0	17181	31	2725	0	0	0	0	0	0	0	0	0	0	0	0	0	245	0	0	0	0	0	0	0	0	0	0	0	0	0	0	0	0	0	0	0	0	15	0	0
G371	ERR4865110	IV-B	IV-B	A	TU	deplete	ptrim_5920-G371-28FCombo-	14727	0	4466	7469	0	0	0	0	643	149	0	305	78	0	51	0	0	0	0	308	0	31	0	0	57	0	0	0	23	199	0	30	0	0	493	4	0	0	0	16	0	0
G373	ERR4865112	II	II	B	TU	dominant	ptrim_5920-G373-28FCombo-	17393	0	138	0	1827	0	0	0	0	0	0	0	0	0	0	0	0	0	10	0	0	0	0	0	0	0	0	0	0	0	0	0	0	0	0	0	0	0	0	0	0	0
G374	ERR4865113	IV-C	IV-C3	A	TI	deplete	ptrim_5920-G374-28FCombo-	11591	0	0	0	0	0	11322	0	34	28	0	0	0	0	0	0	14	0	193	0	0	0	0	0	0	0	0	0	0	0	0	0	0	0	0	0	0	0	0	0	0	0
G375	ERR4865114	I	I-A	B	PT	dominant	ptrim_5920-G375-28FCombo-	25722	25655	0	7	0	60	0	0	0	0	0	0	0	0	0	0	0	0	0	0	0	0	0	0	0	0	0	0	0	0	0	0	0	0	0	0	0	0	0	0	0	0
G376	ERR4865115	II	II	C	TU	dominant	ptrim_5920-G376-28FCombo-	25371	0	0	0	14848	0	0	0	0	0	0	0	0	0	0	0	0	243	3	0	0	0	0	0	3	0	0	0	0	0	0	0	0	0	0	0	0	0	0	0	0	0
G378	ERR4865117	II	II	B	TU	dominant	ptrim_5920-G378-28FCombo-	28608	0	0	6574	21775	0	5	0	0	0	0	0	0	0	0	0	0	0	252	0	0	0	0	0	0	0	0	0	0	0	0	0	0	0	0	0	0	0	0	0	0	0
G379	ERR4865118	IV-B	IV-B	A	PT	deplete	ptrim_5920-G379-28FCombo-	21607	0	4	16874	134	0	0	0	0	0	0	376	0	0	0	0	74	0	0	0	0	0	0	0	0	0	0	0	37	0	0	0	0	0	0	0	0	0	0	0	0	0
G381	ERR4865120	III	III-A	B	TI	dominant	ptrim_5920-G381-28FCombo-	22114	0	22114	0	0	0	0	0	0	0	0	0	0	0	0	0	0	0	0	0	0	0	0	0	0	0	0	0	0	0	0	0	0	0	0	0	0	0	0	0	0	0
G382	ERR4865121	II	II	A	TU	dominant	ptrim_5920-G382-28FCombo-	21759	4	0	3851	17879	0	0	0	0	0	0	0	0	0	0	0	0	0	25	0	0	0	0	0	0	0	0	0	0	0	0	0	0	0	0	0	0	0	0	0	0	0
G383	ERR4865122	II	II	C	TI	deplete	ptrim_5920-G383-28FCombo-	19623	0	0	0	12756	0	1169	0	0	17	64	4586	169	0	139	0	57	0	0	0	0	31	0	54	46	0	0	0	55	0	23	28	0	0	0	0	0	0	0	0	0	0
G384	ERR4865123	I	I-A	B	TU	dominant	ptrim_5920-G384-28FCombo-	18293	18244	0	16	3	0	0	0	0	0	0	0	0	0	0	0	0	0	0	0	0	0	0	0	0	0	0	0	0	0	0	0	0	0	0	0	0	0	0	30	0	0
G385	ERR4865124	III	III-A	C	TU	dominant	ptrim_5920-G385-28FCombo-	22849	0	21334	0	1112	0	0	0	0	0	0	0	9	0	0	0	61	0	0	0	0	113	0	0	103	0	0	0	21	0	36	0	0	0	0	0	0	0	0	0	0	0
G386	ERR4865125	I	I-A	C	TI	dominant	ptrim_5920-G386-28FCombo-	25851	24810	229	263	69	29	0	0	0	0	0	40	36	0	0	0	29	0	0	47	0	56	0	0	101	0	0	0	0	0	13	12	0	0	0	0	0	0	7	17	0	0
G387	ERR4865126	II	II	B	TI	deplete	ptrim_5920-G387-28FCombo-	22639	0	0	0	13901	0	1693	0	0	4	30	4080	426	0	282	0	674	0	6	0	0	117	0	409	60	0	6	0	182	0	209	0	0	0	0	10	0	41	0	0	12	0
G388	ERR4865127	II	II	A	TU	dominant	ptrim_5920-G388-28FCombo-	24041	0	0	0	17300	0	0	0	0	0	0	0	0	0	0	0	0	0	0	0	0	0	0	0	0	0	0	0	0	0	0	0	0	0	0	0	0	0	0	0	0	0
G389	ERR4865128	III	III-A	A	TI	dominant	ptrim_5920-G389-28FCombo-	21076	0	21076	0	0	0	0	0	0	0	0	0	0	0	0	0	0	0	0	0	0	0	0	0	0	0	0	0	0	0	0	0	0	0	0	0	0	0	0	0	0	0
G390	ERR4865129	I	I-A	B	TI	dominant	ptrim_5920-G390-28FCombo-	21039	20630	5	262	109	0	0	0	0	0	0	0	8	0	0	0	0	0	0	0	0	0	0	0	0	0	0	0	0	0	0	0	0	0	0	0	0	0	0	0	0	0
G391	ERR4865130	III	III-A	B	PT	dominant	ptrim_5920-G391-28FCombo-	23998	0	23998	0	0	0	0	0	0	0	0	0	0	0	0	0	0	0	0	0	0	0	0	0	0	0	0	0	0	0	0	0	0	0	0	0	0	0	0	0	0	0
G392	ERR4865131	IV-B	IV-B	C	TU	deplete	ptrim_5920-G392-28FCombo-	30206	0	0	23905	6290	0	0	0	0	0	0	0	0	0	0	0	0	0	0	0	0	0	0	0	9	0	0	0	2	0	0	0	0	0	0	0	0	0	0	0	0	0
G393	ERR4865132	II	II	B	TU	deplete	ptrim_5920-G393-28FCombo-	19123	0	0	7089	11891	0	49	0	0	0	0	0	0	0	0	0	30	0	0	0	0	5	0	0	0	0	0	0	0	0	10	0	0	0	0	0	0	0	7	23	0	0
G394	ERR4865133	II	II	C	TU	deplete	ptrim_5920-G394-28FCombo-	16223	0	0	9109	6983	0	0	0	0	6	0	0	0	0	0	0	0	0	0	0	0	0	2	0	0	0	0	0	0	0	0	0	0	0	0	0	0	0	0	107	0	0
G395	ERR4865134	III	III-A	C	TI	dominant	ptrim_5920-G395-28FCombo-	23079	0	23066	0	10	0	3	0	0	0	0	0	0	0	0	0	0	0	0	0	0	0	0	0	0	0	0	0	0	0	0	0	0	0	0	0	0	0	0	0	0	0
G396	ERR4865135	III	III-A	C	TU	dominant	ptrim_5920-G396-28FCombo-	23432	0	20917	0	0	2391	0	0	0	0	0	0	0	0	0	0	0	0	0	0	0	0	0	0	0	0	0	0	0	0	0	0	0	0	0	0	0	0	0	0	0	0
G397	ERR4865136	IV-B	IV-B	B	TU	deplete	ptrim_5920-G397-28FCombo-	16298	0	3057	4748	0	0	0	0	4541	0	0	350	119	0	371	0	0	0	0	747	0	82	521	0	0	0	0	0	70	1175	0	0	0	0	245	0	0	0	27	0	0	0
G398	ERR4865137	II	II	A	TU	dominant	ptrim_5920-G398-28FCombo-	21030	0	0	1989	18980	0	9	0	0	0	0	0	4	0	0	0	0	0	0	0	0	0	0	0	0	0	0	0	0	0	0	0	0	0	0	0	0	0	0	48	0	0
G401	ERR4865140	I	I-A	A	PT	dominant	ptrim_5920-G401-28FCombo-	27031	26267	758	0	0	0	0	0	0	0	0	0	0	0	0	0	0	0	0	0	0	0	0	0	0	0	0	0	0	0	0	0	0	0	0	0	0	0	0	0	0	0
G403	ERR4865142	I	I-A	C	TI	dominant	ptrim_5920-G403-28FCombo-	26510	26246	52	16	0	181	0	0	0	0	0	0	0	0	0	0	0	0	0	0	0	0	0	0	0	0	0	0	0	0	0	0	0	0	0	0	0	0	0	0	0	0
G404	ERR4865143	IV-B	IV-B	B	TI	deplete	ptrim_5920-G404-28FCombo-	19813	5145	3410	8506	0	0	5	0	0	0	0	238	299	0	0	6	83	0	0	0	0	179	0	0	0	0	8	0	66	83	0	0	0	0	0	0	0	173	49	0	0	0
G405	ERR4865144	III	III-A	C	TI	dominant	ptrim_5920-G405-28FCombo-	17769	6	15543	0	2057	0	0	0	0	0	0	0	0	0	0	0	0	0	163	0	0	0	0	0	0	0	0	0	0	0	0	0	0	0	0	0	0	0	0	0	0	0
G406	ERR4865145	I	I-A	C	TI	dominant	ptrim_5920-G406-28FCombo-	22089	21446	0	88	484	0	0	0	0	0	0	0	10	0	0	0	3	0	0	0	0	3	0	0	10	0	0	0	0	0	0	0	0	0	0	0	0	3	0	0	0	0
G407	ERR4865146	I	I-A	B	PT	dominant	ptrim_5920-G407-28FCombo-	24624	24559	26	10	0	0	0	0	0	5	0	0	0	0	0	0	0	0	0	0	0	0	0	0	0	0	0	0	0	0	0	6	0	0	0	0	0	0	0	0	0	0
G408	ERR4865147	IV-B	IV-B	A	PT	deplete	ptrim_5920-G408-28FCombo-	21204	0	1973	13712	0	0	0	0	683	0	0	1055	1107	0	568	0	0	0	0	836	0	143	0	0	0	0	20	0	114	59	0	0	0	0	410	0	0	53	11	0	0	0
G410	ERR4865149	III	III-A	C	TU	dominant	ptrim_5920-G410-28FCombo-	26866	29	25849	661	59	34	2	0	6	0	0	14	0	0	40	0	0	0	0	0	0	0	106	0	0	0	0	0	0	0	0	7	0	0	0	0	0	0	0	22	0	0
G411	ERR4865150	I	I-A	B	PT	dominant	ptrim_5920-G411-28FCombo-	26483	24517	1966	0	0	0	0	0	0	0	0	0	0	0	0	0	0	0	0	0	0	0	0	0	0	0	0	0	0	0	0	0	0	0	0	0	0	0	0	0	0	0
G413	ERR4865152	I	I-A	B	TI	dominant	ptrim_5920-G413-28FCombo-	17396	17314	59	8	0	0	0	0	0	0	0	0	0	0	0	0	0	0	2	0	0	0	0	0	0	0	0	0	0	0	0	0	0	0	0	0	0	0	0	0	0	0
G414	ERR4865153	I	I-A	A	TI	dominant	ptrim_5920-G414-28FCombo-	24652	24535	0	56	50	0	0	0	0	0	0	0	9	0	0	0	0	0	0	0	0	2	0	0	0	0	0	0	0	0	0	0	0	0	0	0	0	0	0	0	0	0
G415	ERR4865154	III	III-A	A	PT	dominant	ptrim_5920-G415-28FCombo-	50843	7	50653	0	119	0	0	0	0	0	0	0	0	0	0	0	0	0	53	0	0	0	0	0	0	0	0	0	0	0	0	0	0	0	0	0	0	0	0	11	0	0
G417	ERR4865156	I	I-A	A	PT	dominant	ptrim_5920-G417-28FCombo-	27755	27056	688	0	7	0	0	0	0	0	0	0	0	0	0	0	0	0	0	0	0	0	0	0	0	0	0	0	0	0	0	0	0	0	0	0	0	0	0	0	0	0
G418	ERR4865157	V	V	A	TU	dominant	ptrim_5920-G418-28FCombo-	24463	0	13760	0	0	10641	0	0	0	0	0	0	0	0	0	0	0	62	0	0	0	0	0	0	0	0	0	0	0	0	0	0	0	0	0	0	0	0	0	0	0	0
G419	ERR4865158	III	III-A	A	TI	dominant	ptrim_5920-G419-28FCombo-	23029	0	20110	0	2693	0	0	0	0	0	0	0	0	0	0	0	0	0	226	0	0	0	0	0	0	0	0	0	0	0	0	0	0	0	0	0	0	0	0	0	0	0
G423	ERR4865162	I	I-A	A	TI	dominant	ptrim_5920-G423-28FCombo-	22110	22092	0	0	3	0	0	0	0	0	0	0	0	0	0	0	0	0	0	0	0	0	0	0	4	0	0	0	0	0	0	3	0	0	0	0	0	0	0	0	0	0
G424	ERR4865163	II	II	B	TI	dominant	ptrim_5920-G424-28FCombo-	19829	9	0	0	19414	0	374	0	10	0	0	0	0	0	0	0	0	0	16	0	0	2	0	0	0	0	0	0	0	0	0	0	0	0	0	0	0	0	0	0	0	0
G426	ERR4865165	I	I-A	C	TU	dominant	ptrim_5920-G426-28FCombo-	21920	21741	7	0	170	0	0	0	0	0	0	0	0	0	0	0	0	0	2	0	0	0	0	0	0	0	0	0	0	0	0	0	0	0	0	0	0	0	0	0	0	0
G427	ERR4865166	I	I-A	A	PT	dominant	ptrim_5920-G427-28FCombo-	23456	23003	153	11	50	0	0	0	0	0	0	0	24	0	0	0	21	0	0	0	0	15	0	0	32	0	0	0	7	0	4	13	0	0	0	0	0	12	0	0	0	0
G432	ERR4865171	I	I-A	A	TI	dominant	ptrim_5920-G432-28FCombo-	22231	22114	21	55	0	0	8	0	0	0	0	0	0	0	0	0	0	0	2	0	0	0	0	0	0	0	0	0	0	0	0	0	0	0	0	0	0	0	0	0	0	0
G434	ERR4865173	I	I-A	C	TI	dominant	ptrim_5920-G434-28FCombo-	20372	19413	0	0	372	0	16	0	0	6	0	0	34	0	0	23	0	0	0	0	0	48	0	0	33	0	0	0	19	0	8	0	0	0	0	0	0	0	0	0	0	0
G437	ERR4865176	I	I-A	C	PT	dominant	ptrim_5920-G437-28FCombo-	24339	24100	177	0	0	0	0	0	0	0	0	0	0	0	0	0	4	0	0	0	0	0	0	0	0	0	0	0	0	0	3	0	0	0	0	0	0	0	0	0	0	0
G439	ERR4865178	III	III-B	C	TI	deplete	ptrim_5920-G439-28FCombo-	23676	5121	11166	4167	6	0	17	0	4	0	0	222	481	0	0	5	112	0	0	0	0	68	0	0	0	0	28	0	54	78	0	0	0	0	0	0	0	135	112	6	0	0
G442	ERR4865181	I	I-A	B	TI	dominant	ptrim_5920-G442-28FCombo-	21600	21127	0	0	0	0	0	0	0	6	0	0	73	0	0	0	17	0	0	0	0	24	0	0	23	0	0	0	0	0	7	0	0	0	0	0	0	0	0	0	0	0
G443	ERR4865182	I	I-A	C	PT	dominant	ptrim_5920-G443-28FCombo-	45842	45842	0	0	0	0	0	0	0	0	0	0	0	0	0	0	0	0	0	0	0	0	0	0	0	0	0	0	0	0	0	0	0	0	0	0	0	0	0	0	0	0
G444	ERR4865183	III	III-A	A	PT	dominant	ptrim_5920-G444-28FCombo-	49282	0	49206	0	0	0	0	0	0	0	0	0	0	0	0	0	0	0	0	0	0	8	0	0	41	0	0	0	0	0	3	14	0	0	0	0	0	0	0	0	0	0
G447	ERR4865186	I	I-B	C	TU	dominant	ptrim_5920-G447-28FCombo-	23510	0	2	0	0	0	0	2378	0	5	0	0	0	0	0	0	0	0	20814	0	0	0	0	0	4	0	0	0	9	0	0	0	0	0	0	0	0	0	0	0	0	0
G448	ERR4865187	III	III-B	C	PT	deplete	ptrim_5920-G448-28FCombo-	23414	8	15550	2602	0	0	0	0	705	0	0	38	24	0	1115	0	22	0	0	2093	0	0	110	0	11	0	4	0	29	0	0	0	0	0	551	0	0	2	2	0	0	0
G449	ERR4865188	III	III-A	B	TI	dominant	ptrim_5920-G449-28FCombo-	25046	0	24991	0	0	0	0	0	0	4	0	0	0	0	0	0	33	0	0	0	0	9	0	0	9	0	0	0	0	0	0	0	0	0	0	0	0	0	0	0	0	0
G450	ERR4865189	III	III-A	B	TI	dominant	ptrim_5920-G450-28FCombo-	27346	12	27317	0	0	0	17	0	0	0	0	0	0	0	0	0	0	0	0	0	0	0	0	0	0	0	0	0	0	0	0	0	0	0	0	0	0	0	0	0	0	0
G451	ERR4865190	III	III-A	C	TI	dominant	ptrim_5920-G451-28FCombo-	23548	0	23545	0	0	0	0	0	0	0	0	0	0	0	0	0	0	0	0	0	0	0	0	0	0	0	0	0	0	0	0	0	0	0	0	0	0	0	0	0	0	0
G452	ERR4865191	IV-C	IV-C3	C	PT	deplete	ptrim_5920-G452-28FCombo-	22156	0	9	0	0	0	21601	0	0	0	546	0	0	0	0	0	0	0	0	0	0	0	0	0	0	0	0	0	0	0	0	0	0	0	0	0	0	0	0	0	0	0
G453	ERR4865192	II	II	C	TI	dominant	ptrim_5920-G453-28FCombo-	17734	0	0	0	7875	0	1709	7517	9	0	26	0	231	0	0	0	0	0	0	0	0	60	0	0	11	0	0	0	0	0	61	3	0	0	0	0	0	14	0	0	0	0
G456	ERR4865195	IV-C	IV-C3	A	TU	deplete	ptrim_5920-G456-28FCombo-	22064	0	5	0	0	0	21032	0	14	26	897	0	0	0	0	0	0	0	0	0	0	0	0	0	22	0	0	0	64	0	0	0	0	0	0	0	0	0	0	0	0	0
G457	ERR4865196	I	I-A	C	TU	dominant	ptrim_5920-G457-28FCombo-	21774	21483	9	3	0	31	0	0	0	0	0	0	0	0	0	0	0	183	0	0	0	0	0	0	0	0	0	0	0	0	0	0	0	0	0	0	0	0	0	0	0	0
G458	ERR4865197	I	I-A	B	TI	dominant	ptrim_5920-G458-28FCombo-	22770	21312	442	0	43	146	40	0	0	31	0	0	321	0	0	0	0	0	0	0	0	16	0	0	32	0	0	0	30	0	19	0	0	0	0	0	0	0	87	0	0	0
G459	ERR4865198	IV-C	IV-C3	B	PT	deplete	ptrim_5920-G459-28FCombo-	57944	9	0	0	0	0	56375	0	0	0	1560	0	0	0	0	0	0	0	0	0	0	0	0	0	0	0	0	0	0	0	0	0	0	0	0	0	0	0	0	0	0	0
G460	ERR4865199	IV-C	IV-C3	C	PT	deplete	ptrim_5920-G460-28FCombo-	23444	8333	7	0	5087	4	8568	0	4	52	0	0	317	0	0	0	0	117	0	0	0	111	0	0	108	0	22	0	47	0	110	0	0	0	0	0	0	17	279	0	8	0
G461	ERR4865200	III	III-A	B	PT	dominant	ptrim_5920-G461-28FCombo-	29088	4	29041	0	0	0	0	0	0	9	0	0	0	0	0	0	0	0	0	0	0	18	0	0	16	0	0	0	0	0	0	0	0	0	0	0	0	0	0	0	0	0
G462	ERR4865201	I	I-A	A	TU	dominant	ptrim_5920-G462-28FCombo-	27797	27758	24	0	0	0	0	0	0	0	0	0	0	0	0	0	0	0	0	0	0	0	0	0	0	0	0	0	0	0	0	0	0	0	0	0	0	0	0	0	0	0
G463	ERR4865202	IV-C	IV-C0	A	TI	deplete	ptrim_5920-G463-28FCombo-	24893	0	46	0	0	0	0	0	0	0	0	0	15616	0	0	0	0	0	0	0	0	76	0	0	6234	0	0	0	0	115	1290	1319	0	0	0	157	0	0	0	0	0	0
G464	ERR4865203	III	III-A	A	TI	dominant	ptrim_5920-G464-28FCombo-	29797	0	29248	0	0	0	413	0	0	20	0	0	0	0	0	0	0	0	0	0	0	19	0	0	42	0	0	0	10	0	15	0	0	0	0	14	0	0	0	16	0	0
G465	ERR4865204	II	II	B	TI	deplete	ptrim_5920-G465-28FCombo-	12151	0	0	7463	4653	0	0	0	0	14	0	0	0	0	0	0	0	0	0	0	0	0	0	0	0	0	0	0	0	0	0	0	0	0	0	0	0	0	0	0	0	0
G466	ERR4865205	III	III-A	A	TI	dominant	ptrim_5920-G466-28FCombo-	22940	6	14794	0	0	7859	0	0	0	0	0	0	0	0	0	0	0	237	0	0	0	5	0	0	0	0	0	0	0	0	0	0	0	0	0	0	0	0	0	0	0	0
G467	ERR4865206	I	I-A	B	TU	dominant	ptrim_5920-G467-28FCombo-	26423	26320	0	0	0	0	0	0	0	0	0	0	0	0	0	0	0	0	0	0	0	0	0	0	0	0	0	0	0	0	0	8	0	0	0	0	0	0	0	0	0	0
G468	ERR4865207	III	III-A	B	TI	dominant	ptrim_5920-G468-28FCombo-	23990	0	21422	0	2139	2	0	0	0	0	0	0	0	0	0	0	175	33	140	0	0	0	0	0	0	0	0	0	25	0	0	0	0	0	0	0	0	0	0	21	0	0
G469	ERR4865208	II	II	C	TI	deplete	ptrim_5920-G469-28FCombo-	29897	0	0	16940	12869	0	0	0	0	0	0	0	0	0	0	0	0	0	0	0	0	0	0	0	0	0	0	0	0	0	0	0	0	0	0	0	0	0	0	0	0	0
G470	ERR4865209	IV-B	IV-B	B	TU	deplete	ptrim_5920-G470-28FCombo-	23418	0	0	0	0	0	0	0	20	692	0	16679	1677	0	0	0	570	0	0	0	0	181	0	0	708	0	0	0	301	0	635	0	0	48	0	0	0	5	203	0	24	0
G472	ERR4865211	I	I-A	B	TU	dominant	ptrim_5920-G472-28FCombo-	26837	26542	0	0	3	84	0	0	0	0	0	0	19	0	0	0	0	0	0	0	0	31	0	0	45	0	0	0	3	0	0	10	0	0	0	25	0	0	0	0	0	0
G473	ERR4865212	II	II	A	TI	deplete	ptrim_5920-G473-28FCombo-	25866	11	6	14728	9757	0	0	0	0	158	0	0	192	0	0	0	0	0	0	0	0	50	0	0	57	0	0	0	11	0	18	0	0	11	0	0	0	0	0	0	4	0
G474	ERR4865213	IV-B	IV-B	A	PT	deplete	ptrim_5920-G474-28FCombo-	19335	4	714	7633	0	0	0	0	2884	0	0	421	205	0	1033	0	0	0	0	4977	0	59	877	0	0	0	0	0	106	23	0	0	0	0	42	0	0	0	4	0	0	0
G475	ERR4865214	III	III-A	A	TI	dominant	ptrim_5920-G475-28FCombo-	19051	5	16191	0	2613	0	0	0	0	0	0	0	0	0	0	0	0	0	242	0	0	0	0	0	0	0	0	0	0	0	0	0	0	0	0	0	0	0	0	0	0	0
G476	ERR4865215	III	III-B	B	PT	deplete	ptrim_5920-G476-28FCombo-	20447	3	8242	8183	0	0	0	0	2846	0	0	162	0	0	674	0	0	0	0	23	0	0	40	0	0	0	2	0	16	0	0	0	0	0	43	0	0	0	0	8	0	0
G478	ERR4865217	I	I-A	C	TI	dominant	ptrim_5920-G478-28FCombo-	22773	22317	4	191	99	0	0	0	0	0	0	8	27	0	0	0	12	0	0	0	0	9	0	0	0	0	0	0	0	0	4	2	0	0	0	0	0	0	0	93	0	0
G479	ERR4865218	I	I-A	A	TU	dominant	ptrim_5920-G479-28FCombo-	30622	30558	0	0	0	56	0	0	0	0	0	0	0	0	0	0	0	0	0	0	0	0	0	0	0	0	0	0	0	0	0	8	0	0	0	0	0	0	0	0	0	0
G480	ERR4865219	II	II	B	TI	dominant	ptrim_5920-G480-28FCombo-	25796	0	0	9	12708	0	389	12252	17	20	73	0	12	0	0	0	0	0	2	0	0	53	5	0	52	0	0	0	0	0	11	118	0	0	0	0	0	0	0	0	0	0
G482	ERR4865221	IV-B	IV-B	C	TU	deplete	ptrim_5920-G482-28FCombo-	23329	0	0	0	0	0	0	0	11	121	0	22352	214	0	0	0	68	0	0	0	0	46	0	0	63	0	0	0	42	0	121	0	0	0	173	0	0	0	0	0	7	0
G483	ERR4865222	I	I-B	C	TI	dominant	ptrim_5920-G483-28FCombo-	25496	18549	5592	0	99	508	26	0	0	14	0	0	239	0	0	0	0	103	0	0	0	0	0	0	25	0	0	0	44	0	8	0	0	0	0	0	0	5	103	0	0	0
G485	ERR4865224	IV-C	IV-C3	C	TU	deplete	ptrim_5920-G485-28FCombo-	21057	0	0	0	265	0	17500	0	11	13	0	0	0	0	0	273	0	59	0	0	0	0	0	0	0	0	0	0	0	0	0	0	0	0	0	0	0	0	0	0	0	0
G486	ERR4865225	V	V	B	TI	dominant	ptrim_5920-G486-28FCombo-	25549	0	11218	0	0	13907	0	0	0	0	0	0	0	0	0	0	0	337	0	0	0	0	0	0	0	0	0	0	0	0	0	0	0	0	0	0	0	0	0	0	0	0
G487	ERR4865226	I	I-A	A	TU	dominant	ptrim_5920-G487-28FCombo-	28664	28612	0	0	0	26	0	0	0	0	0	0	0	0	0	0	0	26	0	0	0	0	0	0	0	0	0	0	0	0	0	0	0	0	0	0	0	0	0	0	0	0
G488	ERR4865227	III	III-A	A	PT	dominant	ptrim_5920-G488-28FCombo-	26929	0	20367	5740	0	0	0	0	7	0	0	89	69	0	455	0	13	0	0	0	0	10	0	0	0	0	0	0	5	0	0	0	0	0	0	0	0	0	7	0	0	0
G489	ERR4865228	II	II	A	TU	deplete	ptrim_5920-G489-28FCombo-	19773	0	0	0	9800	0	8673	0	0	0	0	0	0	0	0	0	0	259	53	0	0	0	0	900	0	0	0	0	0	0	0	0	0	0	0	0	0	0	0	0	0	0
G491	ERR4865230	IV-B	IV-B	A	TU	deplete	ptrim_5920-G491-28FCombo-	24606	18	7	2	0	0	0	0	26	138	0	19980	2146	0	0	0	217	0	0	0	0	117	0	0	312	0	0	0	202	0	821	0	0	50	0	0	0	0	19	0	0	0
G492	ERR4865231	II	II	A	PT	dominant	ptrim_5920-G492-28FCombo-	19809	0	44	186	19190	0	0	0	0	0	0	39	77	0	0	0	33	0	0	0	0	0	0	0	0	0	0	0	0	0	0	0	0	0	0	0	0	24	5	0	0	0
G493	ERR4865232	IV-C	IV-C3	A	TU	deplete	ptrim_5920-G493-28FCombo-	16793	0	0	0	0	0	12593	0	0	43	0	0	782	0	0	0	25	0	0	0	0	181	0	0	47	0	113	0	354	0	78	0	0	8	0	0	0	109	823	0	3	8
G494	ERR4865233	IV-C	IV-C3	C	TU	deplete	ptrim_5920-G494-28FCombo-	17770	0	0	0	0	0	17198	0	0	59	0	0	90	0	0	0	19	0	0	0	0	29	0	0	31	0	0	0	52	0	28	0	0	3	0	0	0	0	0	0	0	0
G496	ERR4865235	I	I-A	B	TI	dominant	ptrim_5920-G496-28FCombo-	19913	19616	0	0	46	251	0	0	0	0	0	0	0	0	0	0	0	0	0	0	0	0	0	0	0	0	0	0	0	0	0	0	0	0	0	0	0	0	0	0	0	0
G497	ERR4865236	I	I-A	C	TU	dominant	ptrim_5920-G497-28FCombo-	17616	16504	121	0	41	7	0	0	0	0	0	0	160	0	0	0	63	0	0	0	0	62	0	0	199	0	0	0	23	0	59	65	0	0	0	0	0	3	73	0	0	0
G498	ERR4865237	II	II	C	PT	dominant	ptrim_5920-G498-28FCombo-	22418	0	0	1247	21068	0	0	0	0	0	0	19	5	0	0	0	0	0	0	0	0	0	0	0	0	0	0	0	0	0	0	3	0	0	0	0	0	0	0	0	0	0
G499	ERR4865238	III	III-A	B	TI	dominant	ptrim_5920-G499-28FCombo-	27270	0	25148	0	1886	0	0	0	0	0	0	0	0	0	0	0	0	0	233	0	0	0	0	0	0	0	0	0	3	0	0	0	0	0	0	0	0	0	0	0	0	0
G500	ERR4865239	IV-B	IV-B	B	PT	deplete	ptrim_5920-G500-28FCombo-	25922	0	0	17004	2750	0	0	0	0	0	0	404	84	0	0	0	1730	0	0	0	0	58	0	0	54	0	0	0	150	0	15	0	0	0	0	0	0	0	21	0	0	0
G501	ERR4865240	III	III-A	A	TI	dominant	ptrim_5920-G501-28FCombo-	25025	0	22217	0	0	0	0	0	23	0	0	0	0	0	0	0	2456	0	0	0	0	0	0	0	329	0	0	0	0	0	0	0	0	0	0	0	0	0	0	0	0	0
G502	ERR4865241	I	I-A	B	TU	dominant	ptrim_5920-G502-28FCombo-	33591	33398	0	0	0	47	0	0	0	0	0	0	0	0	0	0	0	131	0	0	0	0	0	0	0	0	0	0	0	0	0	0	0	0	0	0	0	0	0	0	0	0
G503	ERR4865242	I	I-A	A	TU	dominant	ptrim_5920-G503-28FCombo-	28386	28147	0	0	0	205	0	0	0	0	0	0	0	0	0	0	0	0	0	0	0	0	0	0	0	0	0	0	0	0	0	0	0	0	0	0	0	0	0	0	0	0
G504	ERR4865243	V	V	C	TI	dominant	ptrim_5920-G504-28FCombo-	27731	94	0	326	0	26642	388	0	0	15	0	0	37	0	0	0	0	0	0	0	0	27	0	0	25	0	0	0	7	0	5	119	0	0	0	8	0	0	0	0	0	0
G507	ERR4865246	I	I-A	B	TU	dominant	ptrim_5920-G507-28FCombo-	33485	33258	11	0	136	0	0	0	0	0	0	0	0	0	0	0	0	80	0	0	0	0	0	0	0	0	0	0	0	0	0	0	0	0	0	0	0	0	0	0	0	0
G508	ERR4865247	V	V	B	TI	dominant	ptrim_5920-G508-28FCombo-	30292	0	11	0	0	30272	0	0	0	0	0	0	0	0	0	0	0	0	0	0	0	0	0	0	0	0	0	0	0	0	0	0	0	0	0	0	0	0	0	0	0	0
G509	ERR4865248	V	V	A	TI	dominant	ptrim_5920-G509-28FCombo-	31511	0	5	0	0	31488	0	0	0	18	0	0	0	0	0	0	0	0	0	0	0	0	0	0	0	0	0	0	0	0	0	0	0	0	0	0	0	0	0	0	0	0
G511	ERR4865250	III	III-A	B	TU	dominant	ptrim_5920-G511-28FCombo-	27604	0	21993	0	4975	0	0	0	0	0	0	0	66	0	0	0	265	0	0	0	0	12	0	0	29	0	9	0	105	0	26	0	0	0	0	0	0	0	0	0	0	0
G513	ERR4865252	I	I-A	C	PT	dominant	ptrim_5920-G513-28FCombo-	33296	29833	3449	0	0	0	0	0	0	4	0	0	0	0	0	0	0	0	0	0	0	0	0	0	0	0	0	0	0	0	0	0	0	0	0	10	0	0	0	0	0	0
G514	ERR4865253	I	I-A	C	TU	dominant	ptrim_5920-G514-28FCombo-	22824	21816	0	262	9	0	0	0	0	600	0	0	0	0	0	0	0	12	0	0	0	0	0	0	0	0	0	0	0	0	0	0	0	26	0	0	0	0	0	95	0	4
G515	ERR4865254	III	III-A	A	PT	dominant	ptrim_5920-G515-28FCombo-	28286	20	28158	0	0	0	0	0	0	0	0	0	0	0	0	0	0	0	0	0	0	0	0	0	5	0	0	0	0	0	0	0	0	0	0	0	0	0	0	97	0	0
G520	ERR4865259	IV-B	IV-B	B	PT	deplete	ptrim_5920-G520-28FCombo-	19999	0	1034	11066	0	0	0	0	1594	0	0	791	1082	0	665	0	742	0	0	1053	0	370	0	0	0	0	0	0	152	116	0	0	0	0	622	0	0	112	133	0	0	0
G521	ERR4865260	I	I-A	B	PT	dominant	ptrim_5920-G521-28FCombo-	28364	28330	34	0	0	0	0	0	0	0	0	0	0	0	0	0	0	0	0	0	0	0	0	0	0	0	0	0	0	0	0	0	0	0	0	0	0	0	0	0	0	0
G522	ERR4865261	V	V	A	TU	dominant	ptrim_5920-G522-28FCombo-	17082	0	4371	0	0	12615	0	0	0	0	0	0	0	0	0	0	0	0	0	0	0	0	0	0	0	0	0	0	0	0	0	0	0	0	0	0	0	0	0	0	0	0
G523	ERR4865262	I	I-A	A	TI	dominant	ptrim_5920-G523-28FCombo-	24515	23214	390	0	377	230	0	0	0	65	0	0	0	0	0	0	62	0	0	0	0	8	0	0	76	0	0	0	5	0	9	5	0	0	0	8	0	0	0	55	0	0
G527	ERR4865266	III	III-A	B	TU	dominant	ptrim_5920-G527-28FCombo-	21778	0	17533	25	0	4127	0	0	0	0	0	0	0	0	0	0	0	93	0	0	0	0	0	0	0	0	0	0	0	0	0	0	0	0	0	0	0	0	0	0	0	0
G528	ERR4865267	I	I-A	A	TU	dominant	ptrim_5920-G528-28FCombo-	23906	23812	0	44	0	0	0	0	0	0	0	0	0	0	0	0	0	46	0	0	0	0	0	0	0	0	0	0	0	0	0	0	0	0	0	0	0	0	0	0	0	0
G530	ERR4865269	III	III-A	A	TI	dominant	ptrim_5920-G530-28FCombo-	23854	0	23854	0	0	0	0	0	0	0	0	0	0	0	0	0	0	0	0	0	0	0	0	0	0	0	0	0	0	0	0	0	0	0	0	0	0	0	0	0	0	0
G531	ERR4865270	III	III-A	B	PT	dominant	ptrim_5920-G531-28FCombo-	37705	5	35922	973	0	0	0	0	0	12	0	0	174	0	52	0	128	0	0	0	0	53	0	0	68	0	3	0	12	0	26	0	0	0	0	0	0	0	11	32	0	0
G532	ERR4865271	I	I-A	A	TU	dominant	ptrim_5920-G532-28FCombo-	46330	46023	0	0	268	0	0	0	0	0	0	0	0	0	0	0	0	39	0	0	0	0	0	0	0	0	0	0	0	0	0	0	0	0	0	0	0	0	0	0	0	0
G533	ERR4865272	II	II	B	PT	dominant	ptrim_5920-G533-28FCombo-	17139	6	0	322	16802	0	0	0	0	0	0	0	0	0	0	0	0	0	0	0	0	0	0	0	0	0	0	0	0	0	0	0	0	0	0	0	0	0	0	0	0	0
G534	ERR4865273	III	III-A	B	PT	dominant	ptrim_5920-G534-28FCombo-	28120	0	27708	0	285	0	0	0	0	0	0	0	0	0	0	0	0	0	127	0	0	0	0	0	0	0	0	0	0	0	0	0	0	0	0	0	0	0	0	0	0	0
G537	ERR4865276	II	II	A	PT	dominant	ptrim_5920-G537-28FCombo-	22175	9702	0	0	10458	0	445	0	6	10	0	0	100	0	0	0	18	342	0	0	0	80	0	0	299	0	0	0	50	0	405	29	0	0	0	0	2	0	0	0	0	0
G538	ERR4865277	I	I-A	C	TU	dominant	ptrim_5920-G538-28FCombo-	66955	66764	20	0	0	0	0	0	0	0	0	0	0	0	0	0	0	0	0	0	0	9	0	0	6	0	0	0	0	0	0	0	0	0	0	0	0	0	0	0	0	0
G539	ERR4865278	II	II	B	PT	dominant	ptrim_5920-G539-28FCombo-	22672	3412	6	0	13738	0	1333	0	12	79	0	0	751	0	0	0	124	353	12	0	0	185	0	0	486	4	12	0	234	0	629	65	0	20	0	10	0	13	684	0	0	0
G540	ERR4865279	I	I-B	A	TI	dominant	ptrim_5920-G540-28FCombo-	23918	16425	5796	0	229	538	82	0	0	13	0	0	32	0	0	0	0	27	24	0	0	66	0	0	76	0	0	0	25	76	82	0	0	0	0	11	0	17	115	0	0	0
G542	ERR4865281	III	III-A	C	TI	dominant	ptrim_5920-G542-28FCombo-	22323	0	22307	0	0	0	0	0	0	0	0	0	0	0	0	0	0	0	0	0	0	0	0	0	0	0	0	0	0	0	0	0	0	0	0	0	0	0	0	16	0	0
G544	ERR4865283	II	II	A	TI	dominant	ptrim_5920-G544-28FCombo-	27282	0	0	0	5807	0	366	21063	23	0	23	0	0	0	0	0	0	0	0	0	0	0	0	0	0	0	0	0	0	0	0	0	0	0	0	0	0	0	0	0	0	0
G545	ERR4865284	IV-C	IV-C3	A	PT	deplete	ptrim_5920-G545-28FCombo-	22521	11	0	0	0	0	21806	0	0	0	702	0	0	0	0	0	2	0	0	0	0	0	0	0	0	0	0	0	0	0	0	0	0	0	0	0	0	0	0	0	0	0
G546	ERR4865285	V	V	B	TI	dominant	ptrim_5920-G546-28FCombo-	26630	1605	7	0	0	24491	72	0	14	84	0	0	62	0	0	0	0	0	0	0	0	51	0	0	47	0	0	0	29	0	27	25	0	0	0	55	0	0	2	0	0	0
G547	ERR4865286	I	I-A	A	PT	dominant	ptrim_5920-G547-28FCombo-	23804	22847	9	393	0	549	0	0	0	0	0	0	0	0	0	0	0	0	0	0	0	6	0	0	0	0	0	0	0	0	0	0	0	0	0	0	0	0	0	0	0	0
G549	ERR4865288	III	III-A	A	PT	dominant	ptrim_5920-G549-28FCombo-	23426	0	22682	101	0	0	0	0	0	0	0	0	102	0	0	0	0	0	0	0	0	98	0	0	110	0	18	0	6	0	46	17	0	0	0	0	0	7	44	53	0	0
G550	ERR4865289	I	I-A	B	PT	dominant	ptrim_5920-G550-28FCombo-	19238	18512	10	245	0	415	0	0	0	0	0	0	0	0	0	0	0	54	0	0	0	0	0	0	0	0	0	0	0	0	0	2	0	0	0	0	0	0	0	0	0	0
G551	ERR4865290	III	III-B	C	PT	deplete	ptrim_5920-G551-28FCombo-	16597	5	9330	285	0	0	26	0	3	0	0	0	1555	0	0	0	0	0	0	0	0	1297	0	0	276	0	24	0	94	0	1496	26	0	0	0	0	0	690	122	11	0	0
G552	ERR4865291	I	I-A	B	PT	dominant	ptrim_5920-G552-28FCombo-	24745	24312	0	0	3	424	0	0	0	0	0	0	0	0	0	0	0	6	0	0	0	0	0	0	0	0	0	0	0	0	0	0	0	0	0	0	0	0	0	0	0	0
G553	ERR4865292	III	III-A	C	TI	dominant	ptrim_5920-G553-28FCombo-	63439	0	63300	0	0	0	0	0	0	0	0	0	5	0	0	0	28	47	0	0	0	16	0	0	29	0	0	0	4	0	0	0	0	0	0	4	0	0	0	0	0	0
G554	ERR4865293	III	III-A	B	TI	dominant	ptrim_5920-G554-28FCombo-	35076	5	35057	0	0	0	0	0	0	0	0	0	0	0	0	0	0	0	0	0	0	0	0	0	0	0	0	0	0	0	0	0	0	0	0	0	0	0	0	14	0	0
G557	ERR4865296	V	V	C	TI	dominant	ptrim_5920-G557-28FCombo-	24667	0	0	0	0	24636	0	0	0	0	0	0	0	0	0	0	0	0	0	0	0	0	0	0	0	0	0	0	22	0	0	0	0	0	0	0	0	0	0	0	0	0
G558	ERR4865297	IV-C	IV-C3	B	TU	deplete	ptrim_5920-G558-28FCombo-	18090	0	0	0	501	0	15626	0	7	9	0	0	0	0	0	519	0	205	0	0	0	0	0	0	0	0	0	0	0	0	0	0	0	0	0	0	0	0	0	0	0	0
G559	ERR4865298	IV-B	IV-B	A	PT	deplete	ptrim_5920-G559-28FCombo-	21309	0	0	14214	7076	0	0	0	0	0	0	0	0	0	0	0	0	0	0	0	0	0	0	0	0	0	0	0	0	0	0	0	0	0	0	0	0	0	0	19	0	0
G560	ERR4865299	V	V	C	TI	dominant	ptrim_5920-G560-28FCombo-	27296	0	12334	0	0	14898	0	0	0	0	0	0	0	0	0	0	0	0	0	0	0	0	0	0	0	0	0	0	0	0	0	0	0	0	0	0	0	0	0	0	0	0
G562	ERR4865301	III	III-A	C	TI	dominant	ptrim_5920-G562-28FCombo-	36766	8	34420	0	2041	0	0	0	0	0	0	0	0	0	0	0	6	72	176	0	0	0	0	0	0	0	0	0	0	0	0	0	0	0	0	0	0	0	0	41	0	0
G563	ERR4865302	I	I-A	C	TI	dominant	ptrim_5920-G563-28FCombo-	38905	38853	9	0	0	29	0	0	0	0	0	0	3	0	0	0	0	0	0	0	0	0	0	0	0	0	0	0	0	0	0	0	0	0	0	0	0	0	0	0	0	0
G565	ERR4865304	V	V	B	TI	dominant	ptrim_5920-G565-28FCombo-	26381	0	10384	0	0	15877	0	0	0	0	0	0	0	0	0	0	0	0	0	0	0	0	0	0	0	0	0	0	0	0	0	0	0	0	0	0	0	0	0	0	0	0
G566	ERR4865305	III	III-A	A	TI	dominant	ptrim_5920-G566-28FCombo-	25746	2	25744	0	0	0	0	0	0	0	0	0	0	0	0	0	0	0	0	0	0	0	0	0	0	0	0	0	0	0	0	0	0	0	0	0	0	0	0	0	0	0
G567	ERR4865306	IV-C	IV-C3	B	TU	deplete	ptrim_5920-G567-28FCombo-	20828	9	0	0	0	0	14696	0	82	4850	140	0	6	0	0	0	0	0	0	0	0	68	0	0	103	0	0	0	149	0	34	73	0	142	0	10	4	0	0	0	0	0
R001	ERR5213431	IV-C	IV-C1	A	PT	deplete	ptrim_6132-R001-28FCombo_	22496	0	0	0	0	0	0	0	0	16655	0	0	0	0	0	0	0	0	0	0	0	257	0	0	284	38	0	0	2	0	5009	0	0	0	0	0	0	0	0	0	0	0
R002	ERR5213434	IV-C	IV-C1	B	PT	deplete	ptrim_6132-R002-28FCombo_	28560	4	0	0	0	0	0	0	0	27884	0	0	14	0	0	0	0	0	0	0	0	0	0	0	19	5	0	0	568	0	34	20	0	0	0	0	0	0	0	0	0	0
R003	ERR5213435	I	I-A	A	PT	dominant	ptrim_6132-R003-28FCombo_	23985	23985	0	0	0	0	0	0	0	0	0	0	0	0	0	0	0	0	0	0	0	0	0	0	0	0	0	0	0	0	0	0	0	0	0	0	0	0	0	0	0	0
R004	ERR5213436	III	III-A	B	PT	dominant	ptrim_6132-R004-28FCombo_	24816	2	20015	4660	0	0	0	0	0	17	0	0	0	0	80	0	0	0	0	0	0	6	0	0	0	0	0	0	0	0	0	0	0	0	0	0	0	0	0	32	0	0
R005	ERR5213437	IV-B	IV-B	C	PT	deplete	ptrim_6132-R005-28FCombo_	22577	0	0	11415	0	0	75	0	6	63	0	4274	1312	0	0	15	1980	0	0	0	0	305	0	0	166	0	10	0	188	41	430	20	0	0	0	0	0	369	24	25	8	0
R006	ERR5213438	I	I-A	A	PT	dominant	ptrim_6132-R006-28FCombo_	23533	23513	0	0	0	0	0	0	0	0	0	0	0	0	0	0	0	0	0	0	0	0	0	0	0	0	0	0	0	0	0	0	0	0	0	0	0	0	0	0	0	0
R007	ERR5213439	I	I-A	B	PT	dominant	ptrim_6132-R007-28FCombo_	16277	16258	0	0	0	0	0	0	0	0	0	0	0	0	0	0	0	0	0	0	0	0	0	0	0	0	0	0	0	0	0	0	0	0	0	0	0	0	0	0	0	0
R008	ERR5213440	I	I-A	C	PT	dominant	ptrim_6132-R008-28FCombo_	23605	23605	0	0	0	0	0	0	0	0	0	0	0	0	0	0	0	0	0	0	0	0	0	0	0	0	0	0	0	0	0	0	0	0	0	0	0	0	0	0	0	0
R009	ERR5213441	II	II	A	PT	dominant	ptrim_6132-R009-28FCombo_	26123	0	0	2657	23329	0	0	0	0	0	0	0	28	0	0	0	8	19	4	0	0	9	0	0	23	0	0	0	6	0	6	0	0	0	0	0	0	4	9	0	0	0
R010	ERR5213432	II	II	B	PT	dominant	ptrim_6132-R010-28FCombo_	20476	0	0	545	19887	0	0	0	0	0	0	0	0	0	0	0	0	38	6	0	0	0	0	0	0	0	0	0	0	0	0	0	0	0	0	0	0	0	0	0	0	0
R011	ERR5213433	IV-B	IV-B	C	PT	deplete	ptrim_6132-R011-28FCombo_	23643	30	7	17613	4703	0	0	0	0	475	0	6	0	0	0	0	55	6	0	0	0	29	0	0	34	0	0	0	4	0	0	0	0	0	0	10	0	0	0	662	0	0
								11568580	4926056	2845210	911578	1065552	654854	380792	43233	43951	100042	37216	129522	41125	20526	23881	20251	23226	14789	28126	23202	0	10105	12340	1667	16252	8381	2551	0	7424	6814	15747	3961	2	5692	6642	5260	4852	4637	4484	4557	3172	3132
[truncated: 216 more columns]

## Sheet: Supp compostion fig 3-5
CST	subCST	sample	Run number	Gestation Group (A =12-16+6), B=17 to 24, C25-34	PT/TU/TI	Dominant / deplete	sampleID	read_count	Lactobacillus_crispatus	Lactobacillus_iners	Gardnerella_vaginalis	Lactobacillus_gasseri	Lactobacillus_jensenii	g_Bifidobacterium	Lactobacillus_acidophilus	g_uncultured bacterium	g_Streptococcus	Lactobacillus_rhamnosus	Atopobium_vaginae	Prevotella_timonensis	g_Rothia	g_Megasphaera	Atopobium_rimae	Prevotella_bivia	Lactobacillus_vaginalis	g_Lactobacillus	Prevotella_amnii	Lactobacillus_gallinarum	g_Peptoniphilus	p_Proteobacteria	g_Scardovia	g_Finegoldia	g_Enterococcus	g_Mobiluncus	Lactobacillus_helveticus	g_Dialister	Prevotella_buccalis	g_Anaerococcus	g_Corynebacterium	Lactobacillus_delbrueckii	g_Veillonella	Sneathia_amnii	g_Winkia	g_Haemophilus	g_Porphyromonas	Prevotella_colorans	g_Ureaplasma	g_Schaalia	g_Granulicatella
IV-B	IV-B	G101	5298	B	TU	deplete	ptrim_5298-G101-28FCombo-	31020	55	3198	19562	0	0	0	0	827	0	0	791	44	0	453	0	75	0	0	5312	0	126	0	0	0	66	135	0	147	0	0	0	0	0	43	36	0	20	12	0	0	0
IV-B	IV-B	G151	5298	B	TU	deplete	ptrim_5298-G151-28FCombo-	31347	38	4189	24901	0	0	0	0	217	0	0	612	192	0	588	0	83	0	0	0	0	59	0	0	0	0	0	0	87	0	0	0	0	0	65	0	0	17	20	0	0	0
IV-B	IV-B	G397	5920	B	TU	deplete	ptrim_5920-G397-28FCombo-	16298	0	3057	4748	0	0	0	0	4541	0	0	350	119	0	371	0	0	0	0	747	0	82	521	0	0	0	0	0	70	1175	0	0	0	0	245	0	0	0	27	0	0	0
IV-B	IV-B	G470	5920	B	TU	deplete	ptrim_5920-G470-28FCombo-	23418	0	0	0	0	0	0	0	20	692	0	16679	1677	0	0	0	570	0	0	0	0	181	0	0	708	0	0	0	301	0	635	0	0	48	0	0	0	5	203	0	24	0
IV-C	IV-C2	G007	5298	B	TU	deplete	ptrim_5298-G007-28FCombo-	18951	57	0	0	0	0	0	0	0	0	0	0	0	0	0	0	7563	0	0	0	0	0	0	0	0	7702	0	0	0	0	0	3	0	0	0	3550	0	0	0	0	0	0
IV-C	IV-C3	G166	5298	B	TU	deplete	ptrim_5298-G166-28FCombo-	45446	32	39	0	13890	8	31247	0	0	0	0	0	0	0	0	0	0	66	158	0	0	0	0	0	0	0	0	0	0	0	0	6	0	0	0	0	0	0	0	0	0	0
IV-C	IV-C3	G362	5920	B	TU	deplete	ptrim_5920-G362-28FCombo-	23226	0	0	0	0	0	22999	0	0	28	0	0	22	0	0	0	0	0	0	0	0	12	0	0	40	0	4	0	18	0	6	0	0	0	0	0	0	0	0	0	0	10
IV-C	IV-C3	G558	5920	B	TU	deplete	ptrim_5920-G558-28FCombo-	18090	0	0	0	501	0	15626	0	7	9	0	0	0	0	0	519	0	205	0	0	0	0	0	0	0	0	0	0	0	0	0	0	0	0	0	0	0	0	0	0	0	0
IV-C	IV-C3	G567	5920	B	TU	deplete	ptrim_5920-G567-28FCombo-	20828	9	0	0	0	0	14696	0	82	4850	140	0	6	0	0	0	0	0	0	0	0	68	0	0	103	0	0	0	149	0	34	73	0	142	0	10	4	0	0	0	0	0
IV-B	IV-B	G116	5298	B	PT	deplete	ptrim_5298-G116-28FCombo-	25340	31	0	24431	0	0	777	0	0	0	0	0	0	0	0	0	0	0	0	0	0	0	0	0	0	3	0	0	0	0	0	0	0	17	0	0	0	0	0	69	0	0
IV-B	IV-B	G345	5920	B	PT	deplete	ptrim_5920-G345-28FCombo-	18514	0	0	12326	6147	0	0	0	0	0	8	0	0	0	0	0	0	0	0	0	0	0	0	0	0	0	0	0	0	0	0	0	0	0	0	0	0	0	0	33	0	0
IV-B	IV-B	G500	5920	B	PT	deplete	ptrim_5920-G500-28FCombo-	25922	0	0	17004	2750	0	0	0	0	0	0	404	84	0	0	0	1730	0	0	0	0	58	0	0	54	0	0	0	150	0	15	0	0	0	0	0	0	0	21	0	0	0
IV-B	IV-B	G520	5920	B	PT	deplete	ptrim_5920-G520-28FCombo-	19999	0	1034	11066	0	0	0	0	1594	0	0	791	1082	0	665	0	742	0	0	1053	0	370	0	0	0	0	0	0	152	116	0	0	0	0	622	0	0	112	133	0	0	0
IV-C	IV-C1	R002	6132	B	PT	deplete	ptrim_6132-R002-28FCombo_	28560	4	0	0	0	0	0	0	0	27884	0	0	14	0	0	0	0	0	0	0	0	0	0	0	19	5	0	0	568	0	34	20	0	0	0	0	0	0	0	0	0	0
IV-C	IV-C3	G459	5920	B	PT	deplete	ptrim_5920-G459-28FCombo-	57944	9	0	0	0	0	56375	0	0	0	1560	0	0	0	0	0	0	0	0	0	0	0	0	0	0	0	0	0	0	0	0	0	0	0	0	0	0	0	0	0	0	0
[truncated: 216 more columns]
