# Supplementary material for: Microbial-driven preterm labour involves crosstalk between the innate and adaptive immune response
Source: Nat Commun. 2022 Feb 21;13:975. doi: 10.1038/s41467-022-28620-1 (PMC8861006; doi:10.1038/s41467-022-28620-1)
Supplement: Supplementary file 7 — Source Data [file 41467_2022_28620_MOESM7_ESM.xlsx]

## Sheet: Figure2a-i
IL-8	2a						IL-6	2b						IL-1B	2c						IL-2	2d						2e												2f								CST- all subtypes VALENCIA pipeline
PT 12-16w	PT 20-24w	T 12-16w	T 20-24w	TI 12-16w	TI 20-24w		PT 12-16w	PT 20-24w	T 12-16w	T 20-24w	TI 12-16w	TI 20-24w		PT 12-16w	PT 20-24w	T 12-16w	T 20-24w	TI 12-16w	TI 20-24w		PT 12-16w	PT 20-24w	T 12-16w	T 20-24w	TI 12-16w	TI 20-24w			L dominant	L deplete	total										CST I	CST II	CST III	CST IV	CST V			CST	n
1761.15	1330.73	192.54	436.89	4297.24	1266.05		0.39	0.24	3.89	0.64	0.1	0.1		69.52	44.36	28.46	24.86	500.58	129.3		151.7	152.95	193.58	77.21	1	1		N	295	90	385									12-16 w	45	10	25	20	0			I communities are dominated by L. crispatus
1206.04	4147.11	177.86	602.08	26173.1	8471.9		0.24	2.66	0.1	0.88	0.4	0.4		326.36	580.69	5.77	26.45	754.48	374.65		22.75	28.83	0.2	72.36	51.02	49.09		%	76.6234	23.3766	100									20-24 w	40	10	35	15	0			I-A almost completely L. crispatus	143
1341.77	2051.37	388.8	374.37	34837.3	10786.1		1.42	0.49	0.45	1.3	2.52	0.47		62.9	156.68	8.35	8.56	1059.59	2380.28		1.17	0.97	86.28	128.89	95.18	1		2e												30-34 w	54	8	15	23	0			I-B less L. crispatus but still majority	12
2851.17	1556.14	1090.04	2875.81	2930.6	43.3		1.45	0.7	0.1	0.1	0.4	0.4		127.49	94.02	32.23	183.24	232.79	1.88		153.69	148.45	1	1	66.53	31.55		CST	I	II	III	IV-A	IV-B	IV-C	V	total												II communities are dominated by L. gasseri	48
4286.48	8376.28	1570.46	1987.16	9282.27	4573.17		16.83	237.73	1.24	0.41	0.1	0.1		1048.12	1944.89	97.97	86.16	1265.67	81.76		1.17	2.22	85.05	84.8	1	0.2		N	155	48	100	0	35	24	23	385				2g								III communities are dominated by L. iners
13184.3	11796	985.6	336.9	183.5	17.19		0.4	0.28	0.4	0.4	0.4	0.4		2831.55	2903.86	3.31	4.9	32.91	2.12		57.33	8.97	54.19	5.19	31.55	55.21		%	40.2597	12.4675	25.974	0	9.09091	6.23377	6	100.026					CST I	CST II	CST III	CST IV	CST V			III-A almost completely L. iners	81
1256.91	396.73	449.12	16.02	209.43	3707.3		0.1	0.1	0.56	0.2	0.4	0.4		43.72	27.66	0.88	0.99	305.45	398.09		1	1	71.13	74.57	34.11	43.63														12-16 w	40	20	13	27	0			III-B less L. iners but still majority	19
1223.33	4817.79	41.07	21.43	1273.73	1656.7		3.62	8.02	0.1	0.08	0.4	0.4		27.79	152.62	0.05	0.17	272.9	41.37		24.49	92.13	1	0.43	54.11	42.01														20-24 w	37.5	25	18.75	18.75	0			IV low relative abundance of Lactobacillus spp.
1630.91	3238.61	8984.54	6311.64	25.29	297.1		0.13	0.92	1.09	1.49	0.4	0.4		16.04	30.22	1617.46	784.22	33.35	137.79		0.54	93.6	1	1	50.57	38.41														30-34 w	43.75	12.5	18.75	18.75	6.25			IV-A high relative abundance of BVAB1, a moderate relative abundance of G. vaginalis, and moderate relative abundance of A. vaginae	0
8.12	6176.82	553.3	5682.7	342.49	2879.7		0.1	1.18	0.4	0.4	6.21	0.4		0.05	378.38	2.12	38.89	248.97	124.33		1	97.07	61.07	56.9	54.67	42.01																						IV-B contains a high relative abundance of G. vaginalis, a low relative abundance of BVAB1and moderate relative abundance of A. vaginae	35
73.66	1928.88	478.1	542.6	460.5	209.6		0.96	0.34	0.4	0.4	0.4	0.4		29.82	38.3	1.27	0.21	4.9	1.12		65.67	6.91	72.06	56.9	53.46	56.9														2h								IV-C low relative abundances of G. vaginalis, BVAB1, and Lactobacillus spp
122.81	1025.72	3530.3	1291.7	3543.55	887.06		0.43	0.67	0.4	0.4	0.24	0.1		0.05	4.49	111.66	36.34	117.61	15.14		70.97	70.89	59.53	63.76	0.2	0.2															CST I	CST II	CST III	CST IV	CST V			IV-C0 relatively even community with a moderate abount of Prevotella spp.	1
470.7	399.5	68.08	132.11	723.58	593.5		0.4	0.4	0.26	0.28	0.98	0.76		6.66	3.31	0.06	6.01	8.97	19.89		42.01	28.53	69.57	76.22	76.12	86.52														12-16 w	42	13	21	15	8			IV-C1 dominated by Streptococcus spp.	5
5377.8	7506.6	1719.62	2552.72	44.1	1795.1		0.4	2.1	0.81	2.79	0.4	0.4		56.89	237.6	66.52	252.43	0.58	15.33		43.63	45.89	87.59	87.74	18	34.11														20-24 w	42	12	21	16	9			IV-C2 dominated by Enterococcus spp.	2
789.36	784.51	667.72	269.83	825.56	824.4		0.66	4.05	0.65	0.36	0.1	0.4		40.3	28.8	192.66	60.09	8.8	551.4		1	1	65.12	68.13	0.2	40.28														30-34 w	40	7	23	25	5			IV-C3 dominated by Bifidobacterium spp.	16
158.24	23133.5	234.35	494.21	6383.4	2657		0.82	2.57	0.04	0.64	0.4	0.4		96.73	3552.4	5.97	24.67	40.35	36.78		1	33.01	7.5	71.91	54.01	53.27																						IV-C4 dominated by Staphylococcus spp.	0
3201.74	3458.73	1351.53	1142.07	8466.49	526.57		0.17	0.94	0.1	1.14	20.68	0.45		39.54	115.99	113.05	139.81	296.76	20.98		0.54	1	1	4.57	0.92	1																						V communities are dominated by L. jensenii	23
7250.3	717	5603.8	18836.9	542.2	584.38		0.01	0.02	4.97	0.4	6	0.24		44.86	3.52	210.17	637.65	93.42	13.23		21.71	3.8	63.42	67.34	7.39	1														2i	CST I	CST II	CST III	CST IV	CST V
1936.5	5740.3	25879.2	594.1	548.06	630.65		0.11	0.19	0.4	0.4	0.33	0.33		19.78	95.31	112.47	2.6	50.5	85.14		11.79	16.77	55.1	53.27	1	1.96														12-16 w	30.8	12.8	41	12.8	2.6
14634.5	9080.63	6154.4	12138.1	117.21	140.22		0.46	0.16	2.12	5.05	0.1	0.47		1071.51	457.36	98.21	194.27	0.05	5.85		1	1.13	56.54	60.56	1	1														20-24 w	40	15	25	7.5	12.5
1488.8	3620	1430.7	4664.25	137.3	3341.68		0.009	0.23	1.85	0.2	0.16	2.45		14.34	17.86	535.33	322.63	3.04	379.54		6.69	9.83	171.37	1	0.62	0.92														30-34 w	37.5	12.5	40	0	10
28.95	7761.8	740.5	1698.1	8517.91	2054.88		0.1	0.05	0.4	0.1	2.59	0.11		0.62	25.34	9.57	64.51	674.73	39.61		1.23	18.85	61.07	0.2	0.82	0.59
1844.18	1057.43	6462.5	1221.4	2576.68	10950.5		0.53	7.5	0.4	0.4	2.88	0.13		569.28	122.86	177.14	54.47	95.62	417.78		1.2	28.47	53.27	63.42	0.84	0.85
4626	2121.55	757.2	751.55	6421.8	887.31		2.29	2.78	0.84	0.65	0.02	0.12		87.37	184.11	47.3	13.83	9.01	5.24		17.43	1	104.61	72.27	17.97	0.64
28.63	10.33	1363.59	440.6	746.39	781.27		0.15	0.27	0.88	1.35	0.05	0.08		0.67	0.05	11.75	25.12	4.47	18.76		0.67	1	99.66	93	0.56	0.5
18.89	2619.5	1614.77	47.53	2000.8	13842.8		0.01	0.1	6.78	0.6	0.04	0.009		0.17	10.14	109.5	4.28	3.88	8.61		0.6	12.55	93.47	126.73	11.34	26.29
2822.3	1500.52	21.79	533.22	2067.73	7923.8		0.11	4.6	0.33	0.78	2.16	0.27		44.11	436.56	0.4	11.49	312.14	54.01		13.08	0.86	72.91	80.56	0.98	19.42
66.88	663.41	4840.25	2052.27	2426.22	1357.76		0.1	0.57	1.49	1.51	0.4	0.28		5.63	5.68	200.26	46.4	232.15	194.27		1	1	89.22	5.68	0.78	0.78
1250.45	3828.99	23594.7	3981.1	4044.12	439.73		129.9	417.39	0.4	0.4	9.18	0.09		902.05	3950	227.24	104.38	122.07	16.4		1.3	3.67	59.7	63.76	0.79	0.75
1223.38	1175.71	4355.4	15345.8	11228.5	237.72		0.25	0.52	1.73	0.4	0.26	0.09		16.66	38.44	33.18	40.79	81.21	11.11		151.7	153.94	57.61	59.7	24.06	0.72
759.92	1471.23	35.48	3774.2	2098.52	914.66		0.64	1.8	0.4	0.4	1.52	2.19		149.98	210.97	47.04	737.38	145.83	34.99		66.92	73.09	36.37	42.83	1	1
5051.58	4721.3	78.96	124.13	9011.38	2712.9		8.39	0.41	0.48	0.46	3.72	0.32		733.72	40.04	9.05	3.11	727.66	139.02		1.12	16.14	86.75	83.11	1.27	0.92
242	652.8	403.64	122.67	1041.8	33.19		0.03	0.01	0.77	0.71	0.11	0.03		0.43	2.87	5.24	6.88	1.14	2.36		0.09	3.66	151.09	4.69	6.26	0.63
1164.74	885.07	849.26	213.73	763.92	1180.06		2.73	5.36	0.1	0.02	0.51	1.46		56.26	31.5	9.46	7.31	16.22	411.83		0.71	0.6	1	8.81	0.8	1
		2604.55	9005.8	6736.5	600.18				0.13	0.25	0.33	0.26				141.88	99.43	109.94	78.76				0.86	26.95	20.9	0.71
		418.95	3043.19	1813.54	2557.61				0.04	7.04	0.22	0.57				1.07*	508.93	124.36	183.24				0.61*	1	1.08	1
		2375.99	7324.69	377.88	104.67				3.46	47.94	0.42	0.7				298.29	357.02	14.16	2.27				1.05	7.64	1	1
		19593.5	10534.9						8.58	0.18						328.95	1248.67						31.56	32.73
		24958	27643.8						0.09	0.009						424.24	2.85						32.33	8.2
		284.17	2107						0.55	0.1						14.83	6.25						0.55	0.85
		137.65	163.78						0.05	0.12						6.9	3.88						0.75	0.36
		140.86	236.27						0.09	0.08						12.76	10.23						0.81	0.47
		474.51	310.41						0.08	0.22						16.58	32.96						0.71	1.04
		1783.3	1226.31						0.06	0.1						5.97	12.47						8.69	1
		6255.3	5785.7						0.05	0.08						25.82	0.89						20.33	0.47
		349	34.48						0.15	1.64						5.09	401.51						0.33	1
		1165.54	1204.89						1.59	1.26						168.58	167.01						1	1
		455.1	1493.47						0.1	0.3						58.02	5.73						1	1
		152.13	200.67						0.55	0.28						5.8	8.38						1	1
		599.96	166.41						0.37	0.67						30.68	130.52						1	1
		1721.48	1659.33						0.52							105.66							1
[truncated: 1 more columns]

## Sheet: Fi3a-i
3a			3b			3c			3d			3e							3f							3g							3h							3i									3j
IL-8			IL-6			IL-1B			IL-10			IL-8							IL-6							IL-1B							IL-10							IL-8									IL-6
L. dominant	L.deplete		L. dominant	L.deplete		L. dominant	L.deplete		L. dominant	L.deplete		I	II	III	IV-B	IV-C	V		I	II	III	IV-B	IV-C	V		I	II	III	IV-B	IV-C	V		I	II	III	IV-B	IV-C	V		PT L.deplete	Term L.deplete	Preterm CST III	Term CST III	Preterm CST IV	Preterm CST IV	Term CST IV	Term CST IV		PT L.deplete
1730.15	8471.9		0.81	0.4		92.33	374.65		0.01	1		374.37	1761.15	471.9	1345.5	47.53	388.8		1.3	0.39	0.39	0.4	0.6	0.45		8.56	69.52	7.61	190.16	4.28	8.35		2	1.23	0.14	1	0.87	0.89		11796	737.47	8376.28	471.9	3828.99	IV-C1	737.47	IV-C3		0.28
471.9	26173.1		0.39	0.4		7.61	754.48		0.14	1		657.91	1330.73	1730.15	297.1	530.29	8756.2		0.83	0.24	0.81	0.4	1.01	0.53		45.68	44.36	92.33	137.79	27.06	1297.6		1.57	1.04	0.01	1	1.13	0.01		3828.99	1291.7	1608.2	602.08	52696.1	IV-B	269.83	IV-B		417.39
3039.51	4249.4		0.52	1.71		64.54	249.65		1.08	0.87		1090.04	3039.51	177.86	3530.3	1614.77	376.66		0.1	0.52	0.1	0.4	6.78	0.1		32.23	64.54	5.77	111.66	109.5	12.2		0.01	1.08	0.98	1	1.69	1.09		1175.71	269.83	4817.79	379	23133.5	IV-B	47.53	IV-C2		0.52
1330.73	737.47		0.24	1.3		44.36	94.06		1.04	0.73		2875.81	192.54	602.08	3774.2	4249.4	2636.93		0.1	3.89	0.88	0.4	1.71	0.1		183.24	28.46	26.45	737.38	249.65	38.03		0.01	3.46	0.46	1	0.87	1.17		52696.1	18836.9	6176.82	1987.16	9080.63	IV-B	3774.2	IV-B		6.74
1761.15	7575.23		0.39	1.16		69.52	298.87		1.23	0.92		2164.26	436.89	379	2833.1	17.58	716.26		0.82	0.64	0.57	2.42	0.33	0.1		272.75	24.86	11.28	1714.44	1.29	10.06		0.56	1.17	0.09	0.01	0.23	0.89		23133.5	4664.25	1471.23	6311.64	2121.55	IV-B	7324.69	IV-C3		2.57
192.54	24818		3.89	64.98		28.46	1691.11		3.46	0.63		1341.77	508.63	282.16	2930.6	73.66	1430.7		1.42	0.05	0.45	0.4	0.96	1.85		62.9	22.39	11.03	232.79	29.82	535.33		0.68	1.15	0.09	1	0.07	1.82		9080.63	47.53	4721.3	5682.7	1500.52	IV-C3	27643.8	IV-C3		0.16
508.63	17.58		0.05	0.33		22.39	1.29		1.15	0.23		2051.37	1206.04	4297.24	1585.3	737.47	4664.25		0.49	0.24	0.1	0.4	1.3	0.2		156.68	326.36	500.58	52.79	94.06	322.63		0.77	0.39	0.01	1	0.73	0.01		1057.43	3774.2	3458.73	542.6			2107	IV-C3		7.5
436.89	3274.91		0.64	0.94		24.86	590.29		1.17	0.35		2061.22	4147.11	1266.05	52696.1	7575.23	887.06		0.16	2.66	0.1	6.74	1.16	0.1		143.75	580.69	129.3	5115.44	298.87	15.14		0.35	0.67	0.01	5.85	0.92	1.13		2121.55	7324.69	5740.3	12138.1			310.41	IV-B		2.78
602.08	8984.54		0.88	1.09		26.45	1617.46		0.46	0.01		2851.17	1556.14	1490.79	26173.1	8.12	122.67		1.45	0.7	0.1	0.4	0.1	0.71		127.49	94.02	159.39	754.48	0.05	6.88		1.13	1.15	0.01	1	0.26	12.33		1500.52	27643.8	1057.43	1698.1			1204.89	IV-B		4.6
282.16	2930.6		0.45	0.4		11.03	232.79		0.09	1		3024.32	34837.3	8471.9	667.72	7324.69	282.15		1.08	2.52	0.4	0.65	7.04	0.23		115.74	1059.59	374.65	192.66	508.93	8.38		1.13	1.35	1	0.29	0.01	1.51			2107	885.07	213.73
379	7551.89		0.57	197.39		11.28	2152.09		0.09	0.61		985.6	10786.1	3307.5	269.83	548.06	860.3		0.4	0.47	0.4	0.36	0.33	0.4		3.31	2380.28	36.46	60.09	50.5	37.57		1	0.01	1	0.04	0.44	1			310.41		9005.8
177.86	13184.3		0.1	0.4		5.77	2831.55		0.98	1		336.9	1291.7	1570.46	25.29	907.14	2604.55		0.4	0.4	1.24	0.4	0.14	0.13		4.9	36.34	97.97	33.35	131.57	141.88		1	1	1.09	1	1.07	1.14			1204.89		1659.33
374.37	1915.8		1.3	0.4		8.56	2008.42		2	1		751.3	494.21	1987.16	35.48	284.17	478.55		0.4	0.64	0.41	0.4	0.55	0.1		2.84	24.67	86.16	47.04	14.83	118.71		1	0.49	1.09	1	1.04	0.01			1493.47
388.8	11796		0.45	0.28		8.35	2903.86		0.89	0.3		449.12	342.49	1565.54	618.46	1500.52	7923.8		0.56	6.21	0.17	0.69	4.6	0.27		0.88	248.97	74.32	303.36	436.56	54.01		0.2	1	0.86	0.92	0.37	0.77
657.91	3530.3		0.83	0.4		45.68	111.66		1.57	1		16.02	2879.7	8984.54	824.4	372	1475.48		0.2	0.4	1.09	0.4	0.08	4.54		0.99	124.33	1617.46	551.4	28.99	90.27		0.7	1	0.01	1	1.02	0.88
4297.24	1585.3		0.1	0.4		500.58	52.79		0.01	1		41.07	808.9	6311.64	10348.2	2067.73	2426.22		0.1	0.4	1.49	0.4	2.16	0.4		0.05	35.76	784.22	143.57	312.14	232.15		0.01	1	0.01	1	0.8	0.82
1490.79	1291.7		0.1	0.4		159.39	36.34		0.01	1		21.43	5603.8	3274.91	6825.29	11255.2	1357.76		0.08	4.97	0.94	0.1	0.18	0.28		0.17	210.17	590.29	615.4	947.91	194.27		1.04	1	0.35	0.01	0.1	0.19
1266.05	667.72		0.1	0.65		129.3	192.66		0.01	0.29		59.83	18836.9	553.3	2121.55	2375.99	6344.8		0.1	0.4	0.4	2.78	3.46	0.57		0.66	637.65	2.12	184.11	298.29	40.56		0.01	1	1	0.01	1.11	0.1
3307.5	269.83		0.4	0.36		36.46	60.09		1	0.04		43.3	1223.38	5682.7	10134.3	23166.5	439.73		0.4	0.25	0.4	0.1	1.36	0.09		1.88	16.66	38.89	844.29	1689.89	16.4		1	1.02	1	0.01	0.31	0.93
2164.26	618.46		0.82	0.69		272.75	303.36		0.56	0.92		248.1	1175.71	32063.3	730.84	2822.3	33.19		0.4	0.52	0.4	0.35	0.11	0.03		4.68	38.44	145.75	215.53	44.11	2.36		1	0.96	1	0.47	0.6	1.32
2875.81	1250.45		0.1	129.9		183.24	902.05		0.01	0.38		156.41	542.2	8376.28	1165.54	27643.8	1826		0.1	6	237.73	1.59	0.18	0.02		3.85	93.42	1944.89	168.58	1248.67	4.19		1.2	2.02	0.73	0.26	0.1	0.66
1090.04	3828.99		0.1	417.39		32.23	3950		0.01	0.53		4286.48	584.38	9282.27	14634.5	2107	6255.3		16.83	0.24	0.1	0.46	0.009	0.05		1048.12	13.23	1265.67	1071.51	2.85	25.82		0.72	0.68	0.01	0.01	0.57	0.84
1987.16	3707.3		0.41	0.4		86.16	398.09		1.09	1		13184.3	401.33	7689.77	2688.91	1250.45	5785.7		0.4	0.26	0.1	0.41	129.9	0.1		2831.55	6.68	898.91	530.71	902.05	12.47		1	0.69	0.01	0.01	0.38	0.01
1570.46	209.43		1.24	0.4		97.97	305.45		1.09	1		11796	630.65	1608.2	1204.89	3828.99			0.28	0.33	1.8	1.64	417.39			2903.86	85.14	100.77	401.51	3950			0.3	2.53	0.52	0.37	0.53
1565.54	618.53		0.17	0.4		74.32	2789.91		0.86	1		1915.8	396.57	478.1	1180.06				0.4	0.31	0.4	1.46				2008.42	45.92	1.27	411.83				1	0.45	1	0.01
1206.04	297.1		0.24	0.4		326.36	137.79		0.39	1		4573.17	24958	542.6	158.24				0.1	0.09	0.4	0.82				81.76	424.24	0.21	96.73				0.67	0.1	1	3.02
4147.11	4983.3		2.66	0.4		580.69	297.28		0.67	1		68.08	1488.8	588.2	310.41				0.26	0.009	0.4	0.08				0.06	14.34	1.88	10.23				0.01	0.73	1	1.1
1341.77	25.29		1.42	0.4		62.9	33.35		0.68	1		132.11	3620	986.88	1844.18				0.28	0.23	0.8	0.53				6.01	17.86	38.65	569.28				0.8	0.72	0.39	0.9
2051.37	18836.9		0.49	0.4		156.68	637.65		0.77	1		117.56	11228.5	3846.9	413.31				0.38	0.26	1.11	0.15				3.67	81.21	100.87	36.84				0.39	0.65	0.65	0.92
2061.22	5603.8		0.16	4.97		143.75	210.17		0.35	1		1719.62	237.72	209.43	474.51				0.81	0.09	0.4	0.08				66.52	11.11	305.45	16.58				1.18	1.01	1	0.95
1556.14	10348.2		0.7	0.4		94.02	143.57		1.15	1		2552.72	998.99	3707.3	9080.63				2.79	0.11	0.4	0.16				252.43	79.3	398.09	457.36				0.93	1.05	1	0.16
3024.32	4664.25		1.08	0.2		115.74	322.63		1.13	0.01		3839.78	368.32	618.53	23133.5				0.77	0.63	0.4	2.57				328.5	271.51	2789.91	3552.4				0.21	0.63	1	0.1
2851.17	6825.29		1.45	0.1		127.49	615.4		1.13	0.01		183.5	18.89	234.35	4626				0.4	0.01	0.04	2.29				32.91	0.17	5.97	87.37				1	0.95	0.79	0.79
34837.3	47.53		2.52	0.6		1059.59	4.28		1.35	0.87		89.18	2619.5	340.21	7551.89				23.93	0.1	0.58	197.39				24.59	10.14	9.47	2152.09				9.65	0.74	0.23	0.61
8756.2	530.29		0.53	1.01		1297.6	27.06		0.01	1.13		17.19	297.6	4983.3	24818				0.4	0.02	0.4	64.98				2.12	3.16	297.28	1691.11				1	0.98	1	0.63
10786.1	1614.77		0.47	6.78		2380.28	109.5		0.01	1.69		960.2	455.1	6154.4					0.4	0.1	2.12					2.84	58.02	98.21					1	0.01	1
985.6	2833.1		0.4	2.42		3.31	1714.44		1	0.01		1273.73	1493.47	12138.1					0.4	1.26	5.05					272.9	167.01	194.27					1	0.01	1
751.3	1368.13		0.4	0.89		2.84	306.09		1	0.95		1656.7	115.72	446.7					0.4	1.13	0.4					41.37	6.83	2.72					1	0.73	1
336.9	8.12		0.4	0.1		4.9	0.05		1	0.26		261.54	1813.54	740.5					0.4	0.22	0.4					42.57	124.36	9.57					1	0.69	1
449.12	824.4		0.56	0.4		0.88	551.4		0.2	1		34.12	2557.61	1698.1					0.04	0.57	0.1					1.25	183.24	64.51					1.12	0.59	1.28
16.02	1345.5		0.2	0.4		0.99	190.16		0.7	1		494.61	2571.24	4039.7					0.1	0.08	0.4					4.82	210.72	56.34					1.08	0.12	1
21.43	3774.2		0.08	0.4		0.17	737.38		1.04	1		1351.53	152.13	1223.33					0.1	0.55	3.62					113.05	5.8	27.79					0.01	0.69	0.65
41.07	35.48		0.1	0.4		0.05	47.04		0.01	1		1142.07	200.67	4817.79					1.14	0.3	8.02					139.81	5.73	152.62					1.98	0.57	1.25
59.83	1175.71		0.1	0.52		0.66	38.44		0.01	0.96		948.94	3311.09	13407.2					0.1	0.1	2.59					18.3	0.05	397.93					0.01	0.01	0.59
6311.64	73.66		1.49	0.96		784.22	29.82		0.01	0.07		25879.2	599.96	3543.55					0.4	0.37	0.24					112.47	30.68	117.61					1	0.68	0.8
553.3	52696.1		0.4	6.74		2.12	5115.44		1	5.85		594.1	166.41	1163.6					0.4	0.28	0.4					2.6	8.38	13.36					1	0.43	1
32063.3	730.84		0.4	0.35		145.75	215.53		1	0.47		420.95	74.06	1368.13					0.1	0.03	0.89					2.57	2.84	306.09					1.12	0.95	0.95
5682.7	158.24		0.4	0.82		38.89	96.73		1	3.02		460.5	1721.48	6176.82					0.4	0.52	1.18					4.9	105.66	378.38					1	0.37	1.13
248.1	23133.5		0.4	2.57		4.68	3552.4		1	0.1		209.6		20844.2					0.4		0.44					1.12		258.7					1		1
156.41	401.33		0.1	0.26		3.85	6.68		1.2	0.69		858.3		825.56					0.4		0.1					7.77		8.8					1		1.12
43.3	584.38		0.4	0.24		1.88	13.23		1	0.68		6462.5		715.1					0.4		0.4					177.14		30.39					1		1
376.66	548.06		0.1	0.33		12.2	50.5		1.09	0.44		1221.4		6383.4					0.4		0.4					54.47		40.35					1		1
2636.93	7324.69		0.1	7.04		38.03	508.93		1.17	0.01		1070.6		2657					0.4		0.4					34.58		36.78					1		1
716.26	2375.99		0.1	3.46		10.06	298.29		0.89	1.11		1256.91		1552					0.1		0.4					43.72		10.26					0.01		1
4286.48	23166.5		16.83	1.36		1048.12	1689.89		0.72	0.31		396.73		403.64					0.1		0.77					27.66		5.24					6.31		1.11
8376.28	1917.5		237.73	0.05		1944.89	4.81		0.73	0.5		1096.54		759.92					0.1		0.64					18.22		149.98					0.01		0.01
4573.17	11255.2		0.1	0.18		81.76	947.91		0.67	0.1		757.2		1471.23					0.84		1.8					47.3		210.97					1.08		0.55
7689.77	24958		0.1	0.09		898.91	424.24		0.01	0.1		751.55		5051.58					0.65		8.39					13.83		733.72					0.34		1.01
9282.27	27643.8		0.1	0.18		1265.67	1248.67		0.01	0.1		422.54		4721.3					0.55		0.41					6.3		40.04					0.29		0.44
1608.2	284.17		1.8	0.55		100.77	14.83		0.52	1.04		1363.59		849.26					0.88		0.1					11.75		9.46					1.12		0.01
588.2	2107		0.4	0.009		1.88	2.85		1	0.57		440.6		213.73					1.35		0.02					25.12		7.31					1.44		1.39
478.1	2067.73		0.4	2.16		1.27	312.14		1	0.8		887.62		560.69					0.77		0.57					6.2		21.01					0.62		0.47
542.6	10134.3		0.4	0.1		0.21	844.29		1	0.01		1630.91		3201.74					0.13		0.17					16.04		39.54					0.85		0.99
3846.9	14634.5		1.11	0.46		100.87	1071.51		0.65	0.01		3238.61		3458.73					0.92		0.94					30.22		115.99					1.18		0.01
986.88	9080.63		0.8	0.16		38.65	457.36		0.39	0.16		2850.98		297.88					1.06		0.1					28.41		3.33					1.88		0.01
117.56	372		0.38	0.08		3.67	28.99		0.39	1.02		21.79		9005.8					0.33		0.25					0.4		99.43					0.8		1.14
68.08	310.41		0.26	0.08		0.06	10.23		0.01	1.1		533.22		8517.91					0.78		2.59					11.49		674.73					1.03		0.9
132.11	413.31		0.28	0.15		6.01	36.84		0.8	0.92		48.99		2054.88					0.55		0.11					5.45		39.61					0.96		0.94
1719.62	474.51		0.81	0.08		66.52	16.58		1.18	0.95		4840.25		1598.91					1.49		0.37					200.26		86.59					1.03		0.74
3839.78	1493.91		0.77	16.59		328.5	184.66		0.21	1.1		2052.27		2576.68					1.51		2.88					46.4		95.62					2.72		0.87
2552.72	1844.18		2.79	0.53		252.43	569.28		0.93	0.9		465.35		10950.5					0.72		0.13					6.63		417.78					1.16		0.01
960.2	1057.43		0.4	7.5		2.84	122.86		1	3.71		723.58		26271.3					0.98		0.009					8.97		188.51					1.09		0.07
89.18	1180.06		23.93	1.46		24.59	411.83		9.65	0.01		593.5		7250.3					0.76		0.01					19.89		44.86					1.07		0.52
183.5	1142.64		0.4	1.81		32.91	278.92		1	2.12		902.3		1917.5					0.76		0.05					15.62		4.81					1.3		0.5
17.19	368.32		0.4	0.63		2.12	271.51		1	0.63		6851.22		746.39					0.1		0.05					624.6		4.47					0.01		0.92
1656.7	2121.55		0.4	2.78		41.37	184.11		1	0.01		23594.7		781.27					0.4		0.08					227.24		18.76					1		0.99
261.54	4626		0.4	2.29		42.57	87.37		1	0.79		3981.1		6128.5					0.4		0.13					104.38		16.51					1		0.63
1273.73	1165.54		0.4	1.59		272.9	168.58		1	0.26		3865.4		2000.8					0.4		0.04					62.76		3.88					1		1.3
340.21	1204.89		0.58	1.64		9.47	401.51		0.23	0.37		4355.4		13842.8					1.73		0.009					33.18		8.61					1		0.56
494.21	455.1		0.64	0.1		24.67	58.02		0.49	0.01		15345.8		1030.09					0.4		0.1					40.79		11.86					1		2.07
234.35	1493.47		0.04	1.26		5.97	167.01		0.79	0.01		44.1		1936.5					0.4		0.11					0.58		19.78					1		0.7
808.9	115.72		0.4	1.13		35.76	6.83		1	0.73		1795.1		5740.3					0.4		0.19					15.33		95.31					1		0.73
2879.7	2557.61		0.4	0.57		124.33	183.24		1	0.59		3408.1		2567.62					0.4		0.28					41.77		128.46					1		0.01
342.49	2571.24		6.21	0.08		248.97	210.72		1	0.12		518.91		4044.12					0.66		9.18					6.16		122.07					0.45		0.43
494.61	1813.54		0.1	0.22		4.82	124.36		1.08	0.69		77.12		1057.43					0.45		7.5					0.4		122.86					0.98		3.71
34.12	3311.09		0.04	0.1		1.25	0.05		1.12	0.01		119.78		1493.91					0.4		16.59					6.23		184.66					1		1.1
1142.07	907.14		1.14	0.14		139.81	131.57		1.98	1.07		4255.5		2098.52					0.4		1.52					52.7		145.83					1		0.01
948.94	1500.52		0.1	4.6		18.3	436.56		0.01	0.37		78.96		9011.38					0.48		3.72					9.05		727.66					0.84		0.68
1351.53	2822.3		0.1	0.11		113.05	44.11		0.01	0.6		124.13		2712.9					0.46		0.32					3.11		139.02					0.86		0.7
420.95	2688.91		0.1	0.41		2.57	530.71		1.12	0.01		168.03		3601.84					0.34		5.18					2.83		209.56					0.15		0.01
594.1			0.4			2.6			1			1546.27		1041.8					0.81		0.11					51.4		1.14					0.44		0.6
25879.2			0.4			112.47			1			1928.88		854.74					0.34		0.77					38.3		57.75					0.92		0.01
446.7			0.4			2.72			1			4316.32		1142.64					0.96		1.81					115.85		278.92					0.01		2.12
6154.4			2.12			98.21			1			122.81		115.75					0.43		0.67					0.05		104.67					0.02		0.79
12138.1			5.05			194.27			1			1025.72		377.88					0.67		0.42					4.49		14.16					0.34		0.75
858.3			0.4			7.77			1			547.44		104.67					22.27		0.7					28.92		2.27					0.2		3.6
209.6			0.4			1.12			1			470.7		422.06					0.4		0.3					6.66		9.2					1		0.56
460.5			0.4			4.9			1			399.5		1164.74					0.4		2.73					3.31		56.26					1		0.96
1430.7			1.85			535.33			1.82			1737		885.07					0.4		5.36					5.13		31.5					1		1.05
4039.7			0.4			56.34			1			5377.8		1659.33					0.4		0.67					56.89		130.52					1		0.01
1698.1			0.1			64.51			1.28			7506.6							2.1							237.6							1
740.5			0.4			9.57			1			44042.7							0.52							1408.04							1
6462.5			0.4			177.14			1			789.36							0.66							40.3							1.68
1070.6			0.4			34.58			1			784.51							4.05							28.8							7.01
1221.4			0.4			54.47			1			3519							0.01							18.42							0.7
396.73			0.1			27.66			6.31			8466.49							20.68							296.76							0.99
1256.91			0.1			43.72			0.01			526.57							0.45							20.98							0.67
1096.54			0.1			18.22			0.01			383.66							0.47							37.72							0.37
751.55			0.65			13.83			0.34			117.21							0.1							0.05							0.01
422.54			0.55			6.3			0.29			140.22							0.47							5.85							36.61
757.2			0.84			47.3			1.08			842.01							0.41							18.7							0.76
13407.2			2.59			397.93			0.59			137.3							0.16							3.04							1.13
4817.79			8.02			152.62			1.25			3341.68							2.45							379.54							0.54
1223.33			3.62			27.79			0.65			5924.36							4.8							812.34							0.63
887.62			0.77			6.2			0.62			242							0.03							0.43							1.02
1363.59			0.88			11.75			1.12			652.8							0.01							2.87							0.43
440.6			1.35			25.12			1.44			418.95							0.04							1.07							0.94
887.06			0.1			15.14			1.13			3043.19
1163.6			0.4			13.36			1			422.96							0.1							1.25							0.01
3543.55			0.24			117.61			0.8			717							0.02							3.52							0.51
2850.98			1.06			28.41			1.88			19593.5							8.58							328.95							0.59
3238.61			0.92			30.22			1.18			10534.9							47.94							357.02							0.71
1630.91			0.13			16.04			0.85			23497							3.08							451.58							0.51
21.79			0.33			0.4			0.8			6421.8							0.02							9.01							0.7
48.99			0.55			5.45			0.96			887.31							0.12							5.24							0.98
533.22			0.78			11.49			1.03			265.32							0.04							2.74							0.93
4840.25			1.49			200.26			1.03			3710.46							0.34							39.57							1.07
465.35			0.72			6.63			1.16			137.65							0.05							6.9							1.03
2052.27			1.51			46.4			2.72			163.78							0.1							6.25							1.35
723.58			0.98			8.97			1.09			106.76							0.04							3.9							1.06
593.5			0.76			19.89			1.07			140.86							0.09							12.76							0.88
902.3			0.76			15.62			1.3			236.27							0.12							3.88							0.95
6176.82			1.18			378.38			1.13			311.1							0.1							6.14							0.98
6851.22			0.1			624.6			0.01			28.95							0.1							0.62							1.25
3981.1			0.4			104.38			1			7761.8							0.05							25.34							0.52
3865.4			0.4			62.76			1			394.38							0.09							7.02							1.11
23594.7			0.4			227.24			1			705.8							0.06							3.13							0.66
20844.2			0.44			258.7			1			1783.3							0.06							5.97							0.68
4355.4			1.73			33.18			1			1226.31							0.22							32.96							0.74
15345.8			0.4			40.79			1			31.15							0.08							0.32							1.42
1795.1			0.4			15.33			1			914.66							2.19							34.99							1.5
44.1			0.4			0.58			1			2150.07							1.04							169.3							0.04
3408.1			0.4			41.77			1			349							0.15							5.09							0.94
715.1			0.4			30.39			1			34.48							0.08							0.89							0.94
825.56			0.1			8.8			1.12			2367.8							0.29							5.75							0.85
6383.4			0.4			40.35			1			763.92							0.51							16.22							1.02
1552			0.4			10.26			1			28.63							0.15							0.67							1.37
2657			0.4			36.78			1			10.33							0.27							0.05							0.52
77.12			0.45			0.4			0.98			1686.93							0.35							88.52							0.75
518.91			0.66			6.16			0.45			6736.5							0.33							109.94							0.77
4255.5			0.4			52.7			1			600.18							0.26							78.76							1.08
119.78			0.4			6.23			1			461.75							0.07							28.73							0.92
78.96			0.48			9.05			0.84			66.88							0.1							5.63							0.01
124.13			0.46			3.11			0.86			663.41							0.57							5.68							0.53
168.03			0.34			2.83			0.15			262.55							0.1							0.05							0.01
1546.27			0.81			51.4			0.44
1223.38			0.25			16.66			1.02
4316.32			0.96			115.85			0.01
1928.88			0.34			38.3			0.92
547.44			22.27			28.92			0.2
122.81			0.43			0.05			0.02
1025.72			0.67			4.49			0.34
1737			0.4			5.13			1
470.7			0.4			6.66			1
399.5			0.4			3.31			1
122.67			0.71			6.88			12.33
403.64			0.77			5.24			1.11
282.15			0.23			8.38			1.51
860.3			0.4			37.57			1
44042.7			0.52			1408.04			1
5377.8			0.4			56.89			1
7506.6			2.1			237.6			1
759.92			0.64			149.98			0.01
1471.23			1.8			210.97			0.55
789.36			0.66			40.3			1.68
784.51			4.05			28.8			7.01
3519			0.01			18.42			0.7
5051.58			8.39			733.72			1.01
4721.3			0.41			40.04			0.44
526.57			0.45			20.98			0.67
383.66			0.47			37.72			0.37
8466.49			20.68			296.76			0.99
542.2			6			93.42			2.02
849.26			0.1			9.46			0.01
560.69			0.57			21.01			0.47
213.73			0.02			7.31			1.39
396.57			0.31			45.92			0.45
630.65			0.33			85.14			2.53
117.21			0.1			0.05			0.01
140.22			0.47			5.85			36.61
842.01			0.41			18.7			0.76
137.3			0.16			3.04			1.13
5924.36			4.8			812.34			0.63
3341.68			2.45			379.54			0.54
297.88			0.1			3.33			0.01
3458.73			0.94			115.99			0.01
3201.74			0.17			39.54			0.99
242			0.03			0.43			1.02
652.8			0.01			2.87			0.43
478.55			0.1			118.71			0.01
2604.55			0.13			141.88			1.14
9005.8			0.25			99.43			1.14
3043.19
422.96			0.1			1.25			0.01
418.95			0.04			1.07			0.94
2054.88			0.11			39.61			0.94
1598.91			0.37			86.59			0.74
8517.91			2.59			674.73			0.9
10950.5			0.13			417.78			0.01
2576.68			2.88			95.62			0.87
26271.3			0.009			188.51			0.07
7250.3			0.01			44.86			0.52
717			0.02			3.52			0.51
10534.9			47.94			357.02			0.71
23497			3.08			451.58			0.51
19593.5			8.58			328.95			0.59
265.32			0.04			2.74			0.93
887.31			0.12			5.24			0.98
6421.8			0.02			9.01			0.7
781.27			0.08			18.76			0.99
746.39			0.05			4.47			0.92
6128.5			0.13			16.51			0.63
2000.8			0.04			3.88			1.3
1030.09			0.1			11.86			2.07
13842.8			0.009			8.61			0.56
3710.46			0.34			39.57			1.07
106.76			0.04			3.9			1.06
137.65			0.05			6.9			1.03
163.78			0.1			6.25			1.35
236.27			0.12			3.88			0.95
140.86			0.09			12.76			0.88
311.1			0.1			6.14			0.98
1475.48			4.54			90.27			0.88
7923.8			0.27			54.01			0.77
2567.62			0.28			128.46			0.01
1936.5			0.11			19.78			0.7
5740.3			0.19			95.31			0.73
1488.8			0.009			14.34			0.73
3620			0.23			17.86			0.72
1357.76			0.28			194.27			0.19
2426.22			0.4			232.15			0.82
6344.8			0.57			40.56			0.1
28.95			0.1			0.62			1.25
394.38			0.09			7.02			1.11
7761.8			0.05			25.34			0.52
4044.12			9.18			122.07			0.43
439.73			0.09			16.4			0.93
705.8			0.06			3.13			0.66
31.15			0.08			0.32			1.42
1226.31			0.22			32.96			0.74
1783.3			0.06			5.97			0.68
998.99			0.11			79.3			1.05
237.72			0.09			11.11			1.01
11228.5			0.26			81.21			0.65
2098.52			1.52			145.83			0.01
2150.07			1.04			169.3			0.04
914.66			2.19			34.99			1.5
3601.84			5.18			209.56			0.01
9011.38			3.72			727.66			0.68
2712.9			0.32			139.02			0.7
1826			0.02			4.19			0.66
33.19			0.03			2.36			1.32
1041.8			0.11			1.14			0.6
5785.7			0.1			12.47			0.01
854.74			0.77			57.75			0.01
6255.3			0.05			25.82			0.84
349			0.15			5.09			0.94
34.48			0.08			0.89			0.94
2367.8			0.29			5.75			0.85
763.92			0.51			16.22			1.02
10.33			0.27			0.05			0.52
28.63			0.15			0.67			1.37
1686.93			0.35			88.52			0.75
600.18			0.26			78.76			1.08
461.75			0.07			28.73			0.92
6736.5			0.33			109.94			0.77
18.89			0.01			0.17			0.95
297.6			0.02			3.16			0.98
2619.5			0.1			10.14			0.74
115.75			0.67			104.67			0.79
104.67			0.7			2.27			3.6
377.88			0.42			14.16			0.75
422.06			0.3			9.2			0.56
200.67			0.3			5.73			0.57
152.13			0.55			5.8			0.69
166.41			0.28			8.38			0.43
74.06			0.03			2.84			0.95
599.96			0.37			30.68			0.68
885.07			5.36			31.5			1.05
1164.74			2.73			56.26			0.96
1659.33			0.67			130.52			0.01
1721.48			0.52			105.66			0.37
66.88			0.1			5.63			0.01
262.55			0.1			0.05			0.01
663.41			0.57			5.68			0.53
[truncated: 23 more columns]

## Sheet: Fig 4 a-x
4a MBL							4b IgM							4c IgG1							4d IgG2							4e IgG3							4f IgG4							4g MBL			4h IgM			4i IgG1
PT 12-16w	PT 20-24w	T 12-16w	T 20-24w	TI 12-16w	TI 20-24w		PT 12-16w	PT 20-24w	T 12-16w	T 20-24w	TI 12-16w	TI 20-24w		PT 12-16w	PT 20-24w	T 12-16w	T 20-24w	TI 12-16w	TI 20-24w		PT 12-16w	PT 20-24w	T 12-16w	T 20-24w	TI 12-16w	TI 20-24w		PT 12-16w	PT 20-24w	T 12-16w	T 20-24w	TI 12-16w	TI 20-24w		PT 12-16w	PT 20-24w	T 12-16w	T 20-24w	TI 12-16w	TI 20-24w		L. dominant	L.deplete		L. dominant	L.deplete		L. dominant	L.deplete
1.4	0.36	0.23	0.34	2.45	0.82		166930	244280	57514.9	82648.7	96691.1	116631		4352642	5359500	5780835	2508932	2885894	1758457		267271	460029	758772	1466489	258898	204131		9667.54	33109.7	29487.2	37219.2	1507.99	7446.34		25473.2	57959.9	143403	232160	40781.5	28241.4		1.46	4.7		61216.1	978830		10928000	31908000
0.44	1.78	0.11	0.68	2.02	4.7		193460	180198	62166.3	79732	477746	978830		8949428	8719345	6001400	11956835	10527975	31908000		1434776	1155032	487688	305555	474514	1084064		29495.5	14748.7	13196.9	4276.26	3949.23	15264		158514	139222	115392	66616.1	33983.6	119414		0.37	2.02		35988.8	477746		2.23156e+06	1.0528e+07
0.22	0.29	0.26	0.14	7.55	11.92		190874	212892	166434	117323	440351	352743		10094749	14583369	1376456	1221293	6065232	2690503		443018	603372	73696.2	58438.3	4431541	19618571		7706.81	8204.14	14148.8	10851.6	4706000	4143000		80481.3	117848	6306.74	4618.32	470571	4346247		0.54	1.03		116989	129803		6.30499e+06	1.09659e+07
0.01	0.02	0.32	0.74	1.09	0.02		156702	130122	95228.2	70432.9	104158	23406.2		11462000	17088000	2186748	2933193	13946268	730147		1638448	1441329	81740.9	42713	63431	8917.55		19470.8	16063	13682	3296.02	5951.93	2116.15		316246	311090	2836.58	2031.91	2857.53	900		0.36	1.15		244280	219730		5359500	1.38141e+07
1.31	25.69	0.62	1.02	31.43	2.46		269879	3617830	68220	151212	1041317	66979.8		11803612	6373402	2897812	17560000	6129319	15406000		932515	4401597	121204	129312	3313687	601782		25003	65561.3	17271.4	26510.2	24939.8	13322.2		109604	318729	2510.36	2331.14	422477	113196		1.4	1.18		166930	134492		4.35264e+06	8869600
1.9	3.22	1.37	0.03	0.01	0.01		461086	356459	60781.8	224261	65761.7	122120		7096300	26485000	5950715	5079800	1909984	827622		502498	1276000	51896	186396	139181	58535.6		8323.83	14015.8	3724.65	24596	29384	5592.37		69142.8	206972	5142.31	19267.3	19156	2120.24		0.23	29.29		57514.9	927682		5.78084e+06	1.28268e+07
3.67	5.7	0.57	0.06	0.05	0.96		42422.4	111028	66963.4	39667.1	109064	302562		1847039	3137980	3201097	3843836	3795700	4646900		37532.9	152190	86205	39063.7	263163	207526		845.59	6210.91	2351.51	2609.26	12284.5	11176.7		1292.42	18326.1	6218.49	2318.51	27661.9	17595.6		0.3	0.03		57328.1	1.04263e+06		2.37241e+06	46708.8
30.03	0.81	0.05	0.05	1.29	2.21		8227069	702545	47041.6	42539.2	67811.1	313261		3572793	2526768	1802518	4965900	3455200	12181252		458064	515456	266830	78729.4	135827	1556914		17191.9	31819.8	7138.35	4383.33	720.46	12886.6		88484.4	90791.9	56138.1	13774.7	20988.2	197969		0.34	2.87		82648.7	210109		2.50893e+06	10833000
0.47	0.32	4.91	2.88	0.6	0.46		228066	98420.3	357476	278364	2246300	291066		2622409	2227441	4127433	4321033	22071000	9857079		410103	473033	4652058	2749266	1784600	1523765		10533.3	8014.69	24304.9	27072.2	838671	38137.4		78929.6	86518.4	542369	366869	388019	170093		0.68	4.91		79732	357475		1.19568e+07	4.12743e+06
0.04	3.42	0.31	0.67	0.3	4.35		97755.2	134827	46491.7	87829.4	155359	296742		11629.6	3408088	2770079	2231715	9931700	14442000		77063.5	1706589	84759.1	36663.8	847247	845922		1211.42	19063.1	111119	8246.44	15075.5	12272.9		1858.54	382666	6081.59	2676.41	159118	116483		0.38	1.09		55405.7	104158		5.13457e+07	1.39463e+07
0.77	5.83	0.17	0.41	0.43	0.11		866586	46033.7	102573	59123	93263	85115.9		698314	1922858	3122400	8897729	13148026	7208324		1385073	53456.3	26748.2	117061	384630	357173		63586.4	1788.3	3064.2	7363.16	11649.1	17188.2		283501	4452.55	3206.5	11967.6	66699.8	62729.5		0.41	42.62		80782.2	3.17696e+06		11432000	5.50366e+06
0.12	0.34	1.23	0.4	2.92	1.34		41987	92957.1	136466	301312	84001.6	95135.6		518169	2980756	15590000	24154000	9260000	20281000		197404	1079178	731334	689612	67048.4	164011		11128	26388	11964.8	25825.4	799.93	1569.94		43001.8	229262	15558.7	33025.5	8897.23	25578		0.11	1.9		62166.3	461086		6001400	7096300
0.02	0.1	0.32	1.24	0.26	0.72		31824.8	40702.2	115441	253485	75756.3	89439.7		235301	3323972	16409000	54776000	1284102	1141502		10542.3	73559.4	189342	256610	259371	412502		1985.75	4252.56	5304.75	7251.2	7839.72	6293.9		336.96	7347.2	31888.1	45889.9	45180.1	78728.2		0.14	1.59		117323	879330		1.22129e+06	14211000
3.43	9.82	0.28	2.59	0.04	0.27		266442	932024	34241.5	1906848	45672.6	132423		5188100	10365000	6538900	2533987	307265	7218463		493005	631111	58874.8	5369932	13797.4	52640.6		4444.48	8309.98	2684.36	1746400	4657.02	4695.99		119193	160215	6035.66	1007063	865.19	4738.48		0.26	3.22		166434	356459		1.37646e+06	26485000
1.71	0.22	0.32	0.37	1.5	2.07		623332	50875.4	120666	94409.7	66979.8	780394		9919100	801672	15994000	8322900	15567000	18452638		523812	33878.6	2572267	1794002	970683	3418106		9605.05	1595.52	22609.8	31758.6	18244.1	43371.5		56810.1	3132.2	399422	297827	153387	424982		0.39	1.23		79846.1	136466		1.1285e+07	15590000
1.78	3.25	0.14	0.24	0.92	0.57		1648161	780629	81531.1	77695.9	71473.9	128185		492943	760780	31557361	11465900	2991700	7852250		35477.9	46176.8	55290	258891	43362.8	111885		3473.49	3344.48	2131.87	3005.92	2571.6	8710.2		594.56	3885.08	6116.78	34779.9	2352.1	6337.45		2.45	0.87		96691.1	217307		2.88589e+06	1.40085e+07
0.3	0.74	0.98	2.23	3.44	0.5		62538.6	134131	34008.8	57936.7	479556	106005		901869	5524000	1951615	10134000	25407195	8811800		157835	490762	180925	735175	2699092	200080		2613.86	3363.58	1371.16	2152.25	11577.3	2497.27		36104.7	131553	37668.3	186874	398369	27462.5		1.51	0.4		233373	301311		3.91261e+06	24154000
0.58	0.08	0.69	0.8	6.95	1.24		103726	46470.5	150653	111302	2119274	79552.7		600744	929752	10947000	9221679	7911392	8104200		692729	127860	1566413	1450733	1631081	106378		33889.2	28420.7	20987.9	15514.3	56555	6814.53		151698	19704.1	302238	202106	29810.5	962.11		0.82	0.32		116631	120666		1.75846e+06	15994000
0.009	0.05	0.19	0.04	0.12	0.35		24642.3	74856	649736	80945.4	74385.9	97370.6		153757	1170730	5965000	2004558	29790666	4074358		21265.1	85791.1	729340	185101	240728	193387		12476.4	14414.1	11350.8	11289	19405.4	16039.5		800	3609.53	114816	27815.7	24269.9	19177.3		4.41	0.37		858328	94409.7		18171000	8322900
15.25	6.68	3.67	1.23	0.009	0.14		927284	387075	284684	121631	79300.9	142450		57249000	3223087	17179000	6517021	867896	6579804		3250057	922817	1188615	397400	17025.3	218223		19627.8	27805.5	11086	4979.96	3075.34	13221.2		494796	222804	291941	112538	1960	34313.8		1.12	0.61		151771	95909.4		5.00663e+06	1.07709e+07
0.12	0.09	0.1	0.21	0.08	35.28		94507.3	130938	72867	121038	48058.6	706319		2092652	3681269	2226205	3352496	2166595	49062000		1322706	1579825	813174	2195366	11032.5	2918368		27716.4	60011.6	5454.29	14531.9	1558.07	13167.5		258159	389979	183352	418061	1153.22	903140		0.74	18.34		70432.9	4.54028e+06		2.93319e+06	9.54752e+06
0.02	1.48	0.03	0.02	9.99	0.35		20876.5	44172.9	34710.1	68458.6	702466	64457		109098	630437	2916782	3726400	35162244	2094117		13539.1	72096.1	63623.3	129204	876737	196617		4081.74	1606.71	1867.09	2108.41	15827.1	10116.4		980.39	11366.6	10700	21139.4	85258.9	15581.3		0.32	8.3		95228.2	4.11731e+06		2.18675e+06	4.31596e+06
0.06	0.02	3.03	1.36	0.64	0.49		93968.7	129377	108370	373480	1352629	155345		283183	3486603	8869200	16673000	4722797	7729368		54146.5	624049	373221	1362917	3370385	1034122		8893.51	59332.2	2636.39	19016.4	68532.2	16002.6		7435.25	97165.4	85840.2	239727	485287	221137		1.02	0.96		151212	302563		17560000	4646900
0.22	0.44	0.3	0.4	0.01	0.03		118956	369411	57374.3	34697.8	46378.8	40938.3		4015017	14538382	10743642	1713431	534001	1405782		695316	1488938	57132	39889.9	55044	66903.3		32468.5	45789.5	5083.42	3793.48	7087.13	7544.42		132340	258249	7769.91	4997.13	6201.72	4392.93		0.62	0.05		68220	109063		2.89781e+06	3795700
0.01	0.07	1.16	0.5	0.04	0.21		17002.3	17950.9	108014	25649.1	43669.2	65571.6		59397.3	275986	1353123	605396	757168	2067524		9214.31	10330.3	174081	71223.2	472160	1342208		2000.58	3742.07	6955.01	2575.2	785.32	1570.3		1215.9	419.73	26925	8804.09	134381	386066		0.66	0.52		47485.4	255278		3.05066e+06	739763
0.01	0.04	0.55	0.12	0.06	0.3		2219.54	119301	117179	35268	45736.3	108927		47918.9	3493251	7032140	824309	4297576	4687238		7356.96	524337	670381	117480	68029.6	385796		2972.88	38687.7	64883.6	22315	3893.28	9919.65		884.55	110865	117684	19011.5	6445.86	71940.3		0.44	0.46		193460	291066		8.94943e+06	9.85708e+06
0.96	2.14	0.04	0.04	0.24	0.01		73175.3	186632	28335.8	35105.3	365690	57645.3		4835045	10974000	496476	675219	2577103	1964535		80286.2	117435	39165	56848.9	194050	154298		8084.23	24222.7	23930.4	8397.24	69107.3	66039.6		4177.07	8653.16	3745.56	4352.13	23945	25748.7		1.78	0.76		180198	162719		8.71934e+06	1.05703e+07
0.28	1	0.4	0.09	0.76	0.82		213821	73424.3	82206.9	44732.8	263366	367777		11300609	6829442	13260436	1443602	1844650	1045519		303700	46798.8	123297	38107.5	683714	466366		12171.5	2853.49	4157.68	2480.09	18009.1	17401.3		30081.6	5218.65	21538.2	5935.55	136374	98166.2		0.22	0.6		190874	2246300		1.00947e+07	22071000
18.34	8.3	3.53	1.22	5.52	0.19		4.54028e+06	4.11731e+06	258880	485947	747740	67033.2		9547523	4315961	13129000	4299200	14451000	7727464		1.37226e+07	7.28697e+06	978234	933010	1507819	135549		68769.9	41036	10672.1	6432.47	17111.5	6375.74		594196	403362	186226	268461	297795	20122.2		0.29	0.8		212891	111302		1.45834e+07	9.22168e+06
0.26	0.35	0.92	2.12	0.92	0.03		104368	88263.5	159929	355188	78033.6	21395		2997880	16226000	9772560	7569800	4622460	334185		1.60216e+06	1.87458e+06	1822971	1346940	504854	51336.4		41328.2	17920.4	47527	22415	11709	14540.5		264958	289398	380159	288326	106975	7769.58		0.22	0.69		125253	150653		9.4804e+06	10947000
0.64	1.11	1.09	2.65	1.59	0.26		109863	527390	81362.8	102340	267761	43807.1		10729515	8053100	2695300	3148100	10278672	578131		463046	319873	467654	548735	375552	15556.2		8382.66	33516.6	14507.8	10227.4	14036.2	911.41		83279.4	46588.7	120971	146529	42570.7	1356.43		0.02	1.05		130122	285028		17088000	1.0907e+07
0.52	0.03	0.03	0.03	0.73	0.31		263890	153552	25985.2	33550.1	314031	107541		3787656	4725546	675562	701343	5144990	3833605		1.01264e+06	658724	10269.9	11992.9	2371110	445973		14562.5	11301.3	527.2	1171.6	15857.3	3527.01		203091	158338	80	1000	469642	90038.5		0.01	0.21		77404.1	121038		7.13789e+06	3.3525e+06
0.01	0.08	0.28	0.16	0.01	0.01		6132.38	25031.1	38206	28513.4	88394.5	74776.7		18446.7	223460	776950	649384	2798974	3359700		6000	29437.7	178914	128924	180500	125778		331.21	3268.48	10737.7	10716.3	8810.36	11646.7		900	4547.46	27182.2	15969.1	38286.1	25673.5		0.01	0.28		156702	129019		11462000	3.65975e+06
0.15	1.93	0.33	0.23	0.22	3.33		54213.1	166040	226702	85417	32955.9	565191		4356128	7253649	21017851	3734297	209108	5480500		49998.5	87947.5	603196	446321	37437.5	1202028		4413.2	12381.1	10166.3	15532.6	2034.05	31589.1		2732.31	6594.27	115655	92165.8	8958.88	318894		7.55	0.12		440351	35268		6.06523e+06	824309
		0.69	0.41	0.17	0.15				154802	100426	115156	51892.8				3996505	3863489	2230227	977423				317517	309804	76295.1	46986.8				6336.45	8291.46	5431.6	7034.83				43747.4	34366	5973.82	3296.15		28.02	0.35		395833	79077.1		3.54314e+06	3.11061e+06
		0.02	0.01	2.68	1.56				60791.9	149636	78386.1	105635				1024734	6457205	16321043	14760557				337004	343900	75862.7	110770				30109.4	28705.9	2011.33	2025.5				79973.4	70228	8043.38	14243.7		11.92	0.55		352743	117179		2.6905e+06	7.03214e+06
		0.37	1.39	0.01	0.009				191040	615451	56391.8	39366.8				32335000	161000000	1556000	2698500				3239240	5174960	72447.4	23521.7				49522.9	46421.1	1643.53	1553.84				632934	392413	10887.6	2446.07		1.37	4.2		60781.8	898718		5.95072e+06	2.01855e+07
		1.74	2.71						491846	1415933						4558791	117000000						1027863	6404337						12462.7	25472.1						248475	1697015				0.14	0.87		218403	158987		12199000	3.95368e+07
		0.37	1.03						265026	255115						4275583	4410618						784295	2177244						8599.82	17601.4						109047	275771				0.03	0.04		224261	97755.2		5079800	11629.6
		0.22	0.08						46876.4	52128.1						1142321	1540014						136511	157952						39159.4	69363.4						14281.4	18672.3				0.57	2.07		66963.4	780394		3.2011e+06	1.84526e+07
		0.14	0.07						29693.7	40938.3						994157	884417						73806.5	92144.8						1921.01	3349.05						13751.2	17611.3				0.06	1.45		39667.1	143260		3.84384e+06	544510
		0.49	0.26						65826.1	64616.4						11543986	2481199						204491	114758						16799.3	4228.87						25388	18944.1				0.05	2.65		42539.2	102340		4.9659e+06	3148100
		0.02	0.1						111102	81841.1						7650150	2593078						1099955	781030						56679.1	64734.8						163408	139135				0.05	1.09		47041.6	81362.8		1.80252e+06	2695300
		0.18	0.31						72023.9	47020.4						2072605	1313209						72775.6	42314.4						4520.27	725.34						8905.83	4439.26				0.16	0.35		101791	88263.5		2.34891e+06	16226000
		0.13	0.5						57735.4	196179						2584057	5625339						84296.5	277350						3355.46	15742.7						15570.4	40974.7				2.88	0.77		278364	866586		4.32103e+06	698314
		0.2	0.01						34690.4	27578.4						1821226	916907						33986.3	35378.1						2838.65	10780.1						4765.23	4406.54				0.31	18.51		46491.7	2.43305e+06		2.77008e+06	5.28778e+06
		0.08	0.01						393350	80885.6						1677171	299383						274904	25042.6						20904.7	8662.21						59238	1797.68				2.92	0.71		225919	283328		13805000	895867
		0.15	0.39						204085	60957.8						1394206	1899419						669939	300242						50277.1	14261.9						124655	59215				0.67	1.78		87829.4	1.64816e+06		2.23172e+06	492943
		0.009	0.03						67814.2	71882.4						3314400	3621600						195714	258756						21097.7	35593.9						19135.5	30714.6				0.27	3.25		75947	780629		7.32609e+06	760780
		0.01	0.009						198418	71882.4						3777500	10289795						540845	309810						6766.75	13027.9						132214	64706.5				0.12	0.28		37791.2	109152		6097700	15931000
		0.71	0.67						67619.6	75537.8						4253600	7678749						492136	312436						11526.7	6457.56						85271.5	60393.9				0.02	1.24		23406.2	79552.7		730147	8104200
																																										0.67	0.12		74523.6	74385.9		12767000	2.97907e+07
																																										1.12	1.39		74523.6	615451		12913000	1.61283e+08
																																										0.61	0.37		84742.9	191040		14655000	32335000
																																										1.31	2.28		269879	275260		1.18036e+07	5.24765e+06
																																										25.69	0.33		3.61783e+06	64194.2		6.3734e+06	216855
																																										2.46	0.85		66979.8	204298		15406000	5.26542e+06
																																										11.43	0.37		283682	265026		5.90933e+06	4.27558e+06
																																										31.43	1.03		1.04132e+06	255115		6.12932e+06	4.41062e+06
																																										0.72	0.22		170214	46876.4		9296900	1.14232e+06
																																										0.26	0.08		45672.6	52128.1		953658	1.54001e+06
																																										0.17	0.24		102573	365690		3122400	2.5771e+06
																																										0.41	2.93		59123	503273		8.89773e+06	1.24895e+07
																																										0.74	15.25		45455.1	927284		1.35297e+06	57249000
																																										0.21	6.68		274355	387075		7.19015e+06	3.22309e+06
																																										0.57	0.21		113724	115766		1.94909e+08	1.14074e+08
																																										0.32	0.1		115441	81841.1		16409000	2.59308e+06
																																										1.24	0.08		253485	46577.1		54776000	1.21813e+06
																																										0.28	0.02		34241.5	111102		6538900	7.65015e+06
																																										1.07	0.12		105164	307391		3.29317e+06	684601
																																										2.59	0.06		1.90685e+06	93968.7		2.53399e+06	283183
																																										0.31	0.02		353566	129377		3.85668e+06	3.4866e+06
																																										0.02	3.33		22196.5	565191		308812	5480500
																																										0.01	2.45		65761.7	434990		1.90998e+06	2.65292e+06
																																										0.01	0.43		122120	279912		827622	1.25281e+07
																																										2.21	0.44		313261	369411		1.21813e+07	1.45384e+07
																																										1.07	0.22		70955.1	118956		3.63597e+06	4.01502e+06
																																										1.29	0.08		67811.1	393350		3455200	1.67717e+06
																																										0.15	0.01		76830.9	80885.6		9.38754e+06	299383
																																										0.24	0.15		77695.9	204085		1.14659e+07	1.39421e+06
																																										0.14	0.39		81531.1	60957.8		3.15574e+07	1.89942e+06
																																										0.55	0.09		114134	35951.3		6588900	997436
																																										4.35	1.56		296742	105635		14442000	1.47606e+07
																																										0.3	2.51		155359	70324.2		9931700	11623000
																																										0.05	2.68		39577.3	78386.1		2119900	16321043
																																										0.01	0.03		30624.1	204085		940153	3.94985e+06
																																										2.23	2.19		57936.7	192037		10134000	6.98911e+07
																																										0.39	2.14		29677.8	186632		1.88215e+06	10974000
																																										0.98	0.96		34008.8	73175.3		1.95162e+06	4.83504e+06
																																										0.01	2.09		36301.2	99131.7		436741	10839000
																																										0.04			80945.4			2.00456e+06
																																										0.19			649736			5965000
																																										0.13			45664.4			545973
																																										3.67			284684			17179000
																																										1.23			121631			6.51702e+06
																																										0.81			94936.6			1.18375e+07
																																										0.11			85115.9			7.20832e+06
																																										0.43			93263			1.3148e+07
																																										0.1			72867			2.2262e+06
																																										0.18			98077.1			9.19349e+06
																																										0.02			68458.6			3726400
																																										0.03			34710.1			2.91678e+06
																																										3.03			108370			8869200
																																										0.74			138048			15748000
																																										1.36			373480			16673000
																																										5.7			111028			3.13798e+06
																																										3.67			42422.4			1.84704e+06
																																										25.27			96779.8			2.23257e+06
																																										0.4			34697.8			1.71343e+06
																																										0.76			89813			1.86106e+07
																																										0.3			57374.3			1.07436e+07
																																										16.92			844816			1.29613e+06
																																										0.81			702545			2.52677e+06
																																										30.03			8.22707e+06			3.57279e+06
																																										1.51			44502.1			819044
																																										1.16			108014			1.35312e+06
																																										0.5			25649.1			605396
																																										1.34			95135.6			20281000
																																										0.78			181913			1.13838e+07
																																										2.92			84001.6			9260000
																																										0.17			17062.4			241601
																																										0.32			98420.3			2.22744e+06
																																										0.47			228066			2.62241e+06
																																										0.04			28335.8			496476
																																										0.03			40696.6			2082700
																																										0.04			35105.3			675219
																																										0.4			82206.9			1.32604e+07
																																										0.05			40931.9			1.69323e+06
																																										0.09			44732.8			1.4436e+06
																																										0.26			75756.3			1.2841e+06
																																										0.72			89439.7			1.1415e+06
																																										0.87			81383			1.94967e+06
																																										3.42			134827			3.40809e+06
																																										14.92			327289			4.95123e+06
																																										1.22			485947			4299200
																																										1.43			454088			7091700
																																										3.53			258880			13129000
																																										1.46			195386			9.84164e+06
																																										0.92			159929			9.77256e+06
																																										2.12			355188			7569800
																																										0.27			132423			7.21846e+06
																																										0.04			45672.6			307265
																																										0.36			120575			7.52102e+06
																																										0.67			59403			2979100
																																										1.5			66979.8			15567000
																																										0.92			71473.9			2991700
																																										0.46			92983.6			4994600
																																										0.57			128185			7.85225e+06
																																										0.03			25366.4			415280
																																										0.77			124871			3.17918e+06
																																										0.95			96401.8			5.63708e+06
																																										0.38			95801.8			11737000
																																										0.03			25985.2			675562
																																										0.03			33550.1			701343
																																										0.03			31558.7			822140
																																										0.99			41033			611591
																																										0.26			104368			2.99788e+06
																																										5.15			74679.4			1.89952e+06
																																										5.83			46033.7			1.92286e+06
																																										0.39			144491			1.56039e+08
																																										0.12			41987			518169
																																										0.34			92957.1			2.98076e+06
																																										0.09			52286.2			3.48504e+06
																																										0.02			31824.8			235301
																																										0.1			40702.2			3.32397e+06
																																										0.16			28513.4			649384
																																										0.28			38206			776950
																																										0.16			33248.9			595452
																																										0.29			110679			1207300
																																										24.7			1456300			1.81643e+07
																																										3.43			266441			5188100
																																										9.82			932024			10365000
																																										0.64			109863			1.07295e+07
																																										1.11			527390			8053100
																																										1.71			623332			9919100
																																										0.22			50875.4			801672
																																										0.13			47478.3			1.07327e+06
																																										0.52			263890			3.78766e+06
																																										0.03			153552			4.72555e+06
																																										0.5			106005			8811800
																																										0.83			97453.7			4.375e+07
																																										3.44			479556			2.54072e+07
																																										6.95			2.11927e+06			7.91139e+06
																																										0.33			226702			2.10179e+07
																																										0.49			106005			12586000
																																										0.23			85417			3.7343e+06
																																										0.15			253465			2.43618e+07
																																										0.35			97370.6			4.07436e+06
																																										0.009			79300.9			867896
																																										0.14			142450			6.5798e+06
																																										0.37			69755.3			4051900
																																										0.08			48058.6			2.1666e+06
																																										48.9			2.09934e+06			68486000
																																										35.28			706319			49062000
																																										0.009			143114			516596
																																										0.74			134131			5524000
																																										0.3			62538.6			901869
																																										0.01			6132.38			18446.7
																																										0.08			25031.1			223460
																																										0.51			331756			1.1547e+07
																																										0.69			154802			3.99651e+06
																																										0.41			100426			3.86349e+06
																																										0.01			149636			6.4572e+06
																																										0.009			116072			5.88736e+06
																																										0.02			60791.9			1.02473e+06
																																										0.35			64457			2.09412e+06
																																										0.61			67033.2			1.41181e+07
																																										9.99			702467			3.51622e+07
																																										0.49			155345			7.72937e+06
																																										0.64			1.35263e+06			4.7228e+06
																																										0.19			51946.4			779009
																																										0.58			103726			600744
																																										0.08			46470.5			929752
																																										2.71			1.41593e+06			116650000
																																										1.29			545057			3.36166e+06
																																										1.74			491846			4.55879e+06
																																										0.009			37764.4			742282
																																										0.03			40938.3			1.40578e+06
																																										0.01			46378.8			534001
																																										0.21			65571.6			2.06752e+06
																																										0.04			43669.2			757168
																																										0.21			146849			5.10589e+06
																																										0.06			45736.3			4.29758e+06
																																										0.32			63282.9			7748900
																																										0.3			108927			4.68724e+06
																																										0.27			87085.6			1.90361e+06
																																										0.03			23671			323623
																																										0.14			29693.7			994157
																																										0.07			40938.3			884417
																																										0.26			64616.4			2.4812e+06
																																										0.49			65826.1			1.1544e+07
																																										11.6			1.18126e+06			7.0876e+06
																																										0.09			88482			3.34047e+06
																																										0.01			57645.3			1.96453e+06
																																										0.07			259329			1.6251e+06
																																										0.009			24642.3			153757
																																										0.05			74856			1.17073e+06
																																										0.12			94507.3			2.09265e+06
																																										0.09			130938			3.68127e+06
																																										0.82			367777			1.04552e+06
																																										0.76			263366			1.84465e+06
																																										1.08			113946			3.16016e+06
																																										0.02			20876.5			109098
																																										1.02			74776.7			2.45342e+06
																																										1.48			44172.9			630437
																																										5.52			747740			14451000
																																										0.19			67033.2			7.72746e+06
																																										0.18			76710.7			2.68897e+06
																																										0.06			19201.8			201096
																																										0.31			47020.4			1.31321e+06
																																										0.18			72023.9			2.07261e+06
																																										0.92			52646			1.96924e+06
																																										0.03			21395			334185
																																										0.92			78033.6			4.62246e+06
																																										1.59			267761			1.02787e+07
																																										2.19			51566.7			2485000
																																										0.26			43807.1			578131
																																										0.72			174992			5308100
																																										0.73			314031			5.14499e+06
																																										0.31			107541			3.83361e+06
																																										0.11			79091			6.72162e+06
																																										0.01			74776.7			3359700
																																										0.01			88394.5			2.79897e+06
																																										0.5			196179			5.62534e+06
																																										3.21			156025			5775700
																																										0.13			57735.4			2.58406e+06
																																										0.2			34690.4			1.82123e+06
																																										0.01			27578.4			916907
																																										0.32			60702.2			2.26816e+06
																																										0.22			32955.9			209108
																																										0.07			17950.9			275986
																																										0.01			17002.3			59397.3
																																										3.44			136671			2.03705e+06
																																										0.15			51892.8			977423
																																										0.13			31643.8			1.82316e+06
																																										0.17			115156			2.23023e+06
																																										0.01			2219.54			47918.9
																																										0.23			83575			1.68804e+06
																																										0.04			119301			3.49325e+06
																																										0.01			45228			690385
																																										0.009			39366.8			2698500
																																										0.01			56391.8			1556000
																																										0.05			38730.5			2548200
																																										0.03			71882.4			3621600
																																										0.009			67814.2			3314400
																																										0.009			71882.4			1.02898e+07
																																										0.01			65083.8			4951000
																																										0.01			198418			3777500
																																										1.93			166040			7.25365e+06
																																										0.15			54213.1			4.35613e+06
																																										0.67			75537.8			7.67875e+06
																																										0.71			67619.6			4253600
																																										0.28			213821			1.13006e+07
																																										0.6			241951			1.38489e+07
																																										1			73424.3			6.82944e+06

## Sheet: Fig 5 a-l
5 a C3b							5b c5							5c c5a							5d c3b			5e c5			5f c5a			5g c3b							5h c5							5i c5a
PT 12-16w	PT 20-24w	T 12-16w	T 20-24w	TI 12-16w	TI 20-24w		PT 12-16w	PT 20-24w	T 12-16w	T 20-24w	TI 12-16w	TI 20-24w		PT 12-16w	PT 20-24w	T 12-16w	T 20-24w	TI 12-16w	TI 20-24w		L. dominant	L.deplete		L. dominant	L.deplete		L. dominant	L.deplete		I	II	III	IV-B	IV-C	V		I	II	III	IV-B	IV-C	V		I	II	III	IV-B	IV-C	V
0.1	14.8	24.47	413.94	16.1	9.58		2	3.21	2	2.96	8.57	7.56		206.3	104.59	30.25	68.03	435.66	176.26		16.92	38.29		9.87	2		140.1	434.85		0.1	0.1	7.7	6.48	35.2	0.1		2.24	2	8.7	4.97	1.36	2		47.25	206.3	41.41	99.05	18.25	53.54
120.92	110.32	0.1	34.36	26.64	38.29		0.9	7.66	2	13.77	2	2		176.29	442.5	89.35	103.41	241.88	434.85		7.7	26.64		8.7	2		41.41	241.88		0.1	14.8	16.92	77.74	123.87	47.57		13.93	3.21	9.87	12.95	3.5	15.99		177.2	104.59	140.1	21.12	63.87	443.94
53.05	107.76	0.1	0.1	1109.44	4406.51		9.88	6.79	2	2.24	15.68	9.46		315.83	306.24	53.54	47.25	310.61	357.59		27.76	241.11		4.93	0.3		120.41	76.52		57.42	27.76	0.1	18.36	281.82	1.4		30.33	4.93	2	15.04	4.12	2		127.3	120.41	89.35	261.61	68.15	195.82
8.02	13.69	57.42	17.4	11.9	0.1		2	2	30.33	26.73	13.92	2		72.45	110.52	127.3	362.85	207.13	29.31		14.8	6.35		3.21	12.95		104.59	118.99		17.4	24.47	34.36	16.69	241.11	0.1		26.73	2	13.77	11.95	0.3	2		362.85	30.25	103.41	213.48	76.52	293.72
681.27*	5500400*	12.47	17.9	268.54	33.99		13.12	92.48	11.7	6.37	14.91	2		217.85	354.01	104.7	130.9	515.62	398.52		0.1	11.1		2	7.43		206.3	132.47		24.81	413.94	1.46	46.45	5.55	8.56		57.05	2.96	21.94	12.93	0.3	16.99		452.72	68.03	159.96	636.17	0.39	175.05
14.42	526.23	13.69	0.1	14.8	0.1		3.46	13.83	8.04	2	2	2		1056.07	8212.7	234.93	85.47	121.98	35.34		24.47	32.21		2	8.5		30.25	907.22		53.05	25.21	0.14	11.9	57.19	17.4		9.88	10.25	7.43	13.92	2	5.13		315.83	49.07	97.16	207.13	203.42	98.24
7.52	16.97	7.62	5.12	15.67	13.69		10.86	11.54	2.15	2	2	10.92		167.87	217.55	230.61	126.96	57.75	178.42		25.21	5.55		10.25	0.3		49.07	0.39		107.76	120.92	16.1	19.18	6.35	316.11		6.79	0.9	8.57	11.26	12.95	10.68		306.24	176.29	435.66	236.3	118.99	130.64
19.53	46.55	0.49	0.1	0.1	24.72		85.77	9.11	9.82	12	10.92	18.44		4	146.47	50.92	46.55	427.59	246.76		413.94	13.9		2.96	19.74		68.03	209.74		41.02	110.32	9.58	2046.09	11.1	0.3		8.14	7.66	7.56	94.85	7.43	2		352.04	442.5	176.26	2	132.47	205.92
10.56	20.36	467.5	57.1	703.31	77.74		8.93	8.66	9.73	14.65	213.89	12.95		154.22	69.91	232.5	174.61	356.89	21.12		34.36	467.5		13.77	9.73		103.41	232.5		8.02	13.69	16.1	26.64	0.4	0.1		2	2	14.97	2	1.8	2.24		72.45	110.52	242.65	241.88	4.32	14.99
0.4	38.6	10.98	9.61	0.1	19.18		1.8	6.8	2	10.23	2	6.32		4.32	489.55	51.09	121.69	39.39	399.56		0.14	11.9		7.43	13.92		97.16	207.13		8.56	1109.44	38.29	1946.47	1405.73	0.1		2	15.68	2	17.39	15	7.43		94.48	310.61	434.85	269.54	218.14	34.4
57.19	2.66	0.1	1.46	1.4	3.32		2	12	19.26	2	2	12.25		203.42	449.11	95.64	62.35	154.64	66.52		1.46	430330		21.94	102.92		159.96	572.77		13.69	4406.51	8.99	14.25	124.48	0.3		8.04	9.46	15.92	10.96	3.32	14.86		234.93	357.59	419.41	112.61	15.39	44.39
14.56	16.92	18.36	20.36	3.32	0.3		3.5	2	15.04	4.93	2	2		11.75	65.17	261.61	93.85	518.82	205.92		0.1	14.42		2	3.46		89.35	1056.07		0.1	20.36	12.47	703.31	33.03	39.33		2	4.93	11.7	213.89	21.7	8.03		85.47	93.85	104.7	356.89	115.87	34.3
0.3	2	0.14	1.4	2.31	57.41		2	4.97	10.96	9.87	0.3	2.15		26.36	82.4	114	196.94	34.24	61.57		0.1	35.38		2.24	14.86		47.25	1371.83		8.99	10.05	17.9	11.41	178.21	5.7		2	14.19	6.37	3.46	0.7	44.57		193.02	235.63	130.9	76.61	19.76	135.47
11.9	16.24	0.1	337.18	0.3	0.3		2	9.85	11.28	15.2	4.97	11.95		473.14	843.98	76.38	423.2	15.77	233.28		0.1	526.23		2	13.83		53.54	8212.7		7.62	0.1	14.31	221.99	2720.33	230.12		2.15	2	11.87	10.96	13.14	0.9		230.61	39.39	111.75	241.33	120.76	57.03
107.77	10.56	1946.47	14.25	19.59	1265.9		16.87	9.69	17.39	10.96	2	11.39		151.89	35.96	269.54	112.61	434.03	304.09		0.1	18.36		13.93	15.04		177.2	261.61		5.12	19.18	467.5	1265.9	113.99	797.27		2	6.32	9.73	11.39	12.01	3.15		126.96	399.56	232.5	304.09	38.59	83.43
6000	6000	0.1	10.05	2.31	0.1		89.17	17.64	19.74	14.19	4.12	2.44		176.78	390.11	184.46	235.63	95.4	77		16.1	19.18		8.57	11.26		435.66	236.3		0.49	0.34	57.1	9.09	3128.59	20.8		9.82	2	14.65	12.25	32.56	3.15		50.92	90.61	174.61	193.38	150.01	38.64
6.6	21.01	12.47	4.47	1881.87	0.39		2.01	8.99	6	7.43	9.57	10.71		19.7	48.13	190.74	493.19	335.05	104.82		16.1	20.36		14.97	4.93		242.65	93.85		0.1	15.24	13.9	30.58	347.47	173.51		12	2	19.74	13.36	2.44	4.25		46.55	139.31	209.74	211.46	193.39	41.56
116.56	20.28	15.24	17.96	1430.27	76.07		9.77	11.96	2	2.44	13.08	7.03		10.85	5.1	139.31	146.57	202.2	105.44		9.58	1946.47		7.56	17.39		176.26	269.54		10.56	17.96	10.98	389.42	1264.48	342.1		13.52	2.44	2	20.82	9.37	6.79		69.15	146.57	51.09	49.03	81.88	79.22
3.78	4.5	12	4.91	124.48	26.5		0.2	0.2	14.57	2	3.32	7.66		1.12	81.8	303.15	66.61	15.39	49.56		8.99	14.25		15.92	10.96		419.41	112.61		0.1	32.97	9.61	3301.16	571.75	3.78		2	2	10.23	2.78	18.1	6.61		29.31	76.89	121.69	131.1	249.08	113.58
2641.6	1545.91	16.92	0.1	0.3	0.3		9.01	11.23	5.55	5.55	0.7	3.84		276.37	168.3	568.95	268.45	14.22	47.14		24.81	221.99		57.05	10.96		452.72	241.33		0.3	44.1	8.12	511.7	5.88	4.5		13.92	2	2	6.45	6.67	2		65.52	105.39	817.64	35.76	85.74	118.07
47.77	17.63	17.4	316.11	1.03	1728.63		2	2	5.13	10.68	3.66	9.69		71.75	47.94	98.24	130.64	16.43	315.32		17.4	678772		26.73	150.86		362.85	384.12		3.32	1430.27	5500400	1898.87	2342.57	21.84		2	13.08	92.48	11.77	6.28	11.86		82.52	202.2	354.01	34.42	391.54	50.61
2.95	3.78	0.1	6.35	500.88	124.02		0.2	4.04	2	6.88	26.35	4.15		0.08	99.02	34.9	146.5	300.23	39.88		57.42	1875300		30.33	52.06		127.3	824.34		681.27	76.07	268.54	2641.6	58.99	0.4		13.12	7.03	14.91	9.01	0.9	0.2		217.85	105.44	515.62	276.37	12.14	21.31
369.36	985.16	14.25	9.09	6181.74	463.93		28.43	16.49	6.84	17.62	38.19	7.66		15.77	50.49	372.85	217.44	226	178.75		17.9	13.69		6.37	10.92		130.9	178.42		14.42	143.53	44.91	278.57	678772	25.99		3.46	2.2	11.58	10.03	150.86	13.08		1056.07	57.27	404.88	130.79	384.12	67.18
236.87	389.42	0.1	9.1	6.54	0.4		8.02	20.82	9.87	5.28	0.2	8.61		33.94	49.03	135.82	102.55	22.04	26.96		12.47	15.67		11.7	2		104.7	57.75		526.23	26.5	10.82	3595.3	1875300			13.83	7.66	7.43	6.64	52.06			8212.7	49.56	198.16	45.6	824.34
1.03	6.22	9.09	6.91	2.25	1.04		0.2	0.2	6.22	1.85	0.7	14.36		0.08	4.42	143.2	126.16	29.41	108.58		14.31	23.62		11.87	9.05		111.75	140.47		35.38	32.71	0.1	3168.11				14.86	12.52	19.26	11.59				1371.83	35.59	95.64	220.82
0.4	93.19	281.82	35.2	0.42	61.93		2	0.2	4.12	1.36	5.23	10.22		4.07	9.58	68.15	18.25	43.99	109.1		120.92	77.74		0.9	12.95		176.29	21.12		33.99	359.04	1.46	6000				2	0.2	2	89.17				398.52	138.32	62.35	176.78
5.88	2720.33	0.3	19.02	3128.59	230.12		6.67	13.14	7.9	5.28	32.56	0.9		85.74	120.76	3.11	61.18	150.01	57.03		110.32	0.91		7.66	9.85		442.5	101.1		0.14	47.77	3.14	60.7				10.96	2	2	2.01				114	71.75	17.41	45.29
16.75	14.41	9.49	0.1	20.8	173.51		12.62	6.34	1.36	5.43	3.15	4.25		49.39	122.5	93.72	38.35	38.64	41.56		53.05	703.31		9.88	213.89		315.83	356.89		1.4	17.63	0.1	369.36				9.87	2	2.24	28.43				196.94	47.94	121.98	15.77
678772	1875300	14.8	11.9	749.65	3.78		150.86	52.06	2	2	47.66	6.61		384.12	824.34	1869.71	666.6	521.81	113.58		107.76	17.96		6.79	2.44		306.24	146.57		11.9	14.89	14.79	115.09				4.71	10.55	2.24	1.31				83.82	70.93	459.93	48.39
32.97	44.1	21.2	230.29	14.89	5.88		2	2	2	2	10.55	3.04		76.89	105.39	116.74	162.04	70.93	2.2		41.02	15.24		8.14	2		352.04	139.31		0.1	5.88	15.67	58.14				11.28	3.04	2	9.37				76.38	2.2	57.75	39.29
17.11	28.45	11.41	16.69	7.52	2.04		5.83	17.39	3.46	11.95	12.9	3.18		126.39	300.99	76.61	213.48	43.06	26.63		13.69	9.09		2	12.25		110.52	193.38		337.18	89.97	13.69	1545.91				15.2	9.5	10.92	11.23				423.2	52.43	178.42	168.3
260.05	94.35	0.3	0.3	3953.24	64.85		38.92	0.2	0.3	2.15	12.97	16.82		96.79	24.85	43.65	25.1	144.56	177.89		8.56	316.11		2	10.68		94.48	130.64		12.47	242.2	23.62	6000				4.08	16.68	9.05	17.64				187.12	53.97	140.47	390.11
0.4	0.4	4.47	0.1	13.77	4.5		2	3.64	2	2.24	9.66	2		4	7.83	22.22	14.99	58.12	118.07		8.02	30.58		2	13.36		72.45	211.46		14.8	0.4	0.1	236.87				2	2	19.74	8.02				121.98	4.07	184.46	33.94
2.25	25.04	9.05	3.78	6.97	3168.11		0.2	12.89	9.31	4.65	6.11	11.59		60.53	144.3	49.43	30.18	9.88	220.82		1109.44	35.2		15.68	1.36		310.61	18.25		55.72	93.19	4.69	430330				13.83	0.2	5.83	102.92				97.43	9.58	109.28	572.77
		39.33	9.07	12.63	21.47				8.03	0.2	0.99	14.24				34.3	52.61	111.68	66.54		47.57	123.87		15.99	3.5		443.94	63.87		0.1	93.96	0.91	32.21				2	0.2	9.85	8.5				35.34	7.42	101.1	907.22
		17.09	0.3	39.06	16.52				2.4	2	13.88	21.06				16.9	75.34	148.9	165.4		4406.51	281.82		9.46	4.12		357.59	68.15		9.49	0.3	16.92					11.95	9.21	5.55					503.98	4.43	568.95
		1264.48	1405.73	0.3	0.3				9.37	15	23.32	0.71				81.88	218.14	102.73	24.11		13.69	46.45		8.04	12.93		234.93	636.17		0.1	306.71	0.1					10.92	11.37	5.55					427.59	30.61	268.45
		29.34	230.15						4.04	11.67						123.19	243.74				8.99	89.81		2	18.98		193.02	159.64		24.72	124.04	0.3					18.44	0.23	2					246.76	5	14.79
		359.04	2342.57						0.2	6.28						138.32	391.54				0.1	0.4		2	1.8		85.47	4.32		11.41	39.06	0.1					3.46	13.88	2					211.39	148.9	34.9
		178.21	58.99						0.7	0.9						19.76	12.14				7.62	1265.9		2.15	11.39		230.61	304.09		8.56	16.52	6.35					2	21.06	6.88					144.41	165.4	146.5
		12.63	5.2						0.7	0.28						54.7	45.65				5.12	6.48		2	4.97		126.96	99.05		2.31	28.52	9.1					2.73	10.04	13.2					624.8	175.97	130.95
		47.33	4.64						5.83	9.22						40.69	56.38				0.1	16.69		12	11.95		46.55	213.48		12.47	120.07	19.53					6	0.7	85.77					190.74	18.04	4
		58.14	60.7						9.37	2.01						39.29	45.29				0.49	11.41		9.82	3.46		50.92	76.61		4.47	242.44	46.55					7.43	0.7	9.11					493.19	30.49	146.47
		5.2	0.4						3.15	0.2						31.73	84.77				10.56	44.1		13.52	2		69.15	105.39		7.52	157.2						12.46	1.59	29.19					212.37	19.82	4
		0.4	25.99						0.2	13.08						21.31	67.18				57.1	57.19		14.65	2		174.61	203.42		12	28.49	3.32					14.57	11.69	2					303.15	118.35	518.82
		4.64	4.64						10.04	0.7						34	6.56				10.98	2046.09		2	94.85		51.09	2		4.91	49.95	12.35					2	6.78	3.46					66.61	28.93	78.7
		1898.87	3595.3						11.77	6.64						34.42	45.6				8.12	511.7		2	6.45		817.64	35.76		8.12	130.97	89.81					16.99	0.7	18.98					106.74	12.85	159.64
		0.3	306.71						9.21	11.37						4.43	30.61				9.61	6000		10.23	89.17		121.69	176.78		1.4	90.29	38.6					2	5.57	6.8					154.64	58.95	489.55
		120.07	242.44						0.7	0.7						18.04	30.49				0.3	6000		13.92	17.64		65.52	390.11		3.32		5.42					12.25		11.26					66.52		271.43
		28.49	49.95						11.69	6.78						118.35	28.93				3.32	143.53		2	2.2		82.52	57.27		11.9		19.59					10.23		2					290.97		434.03
		90.29	34.73						5.57	4.22						58.95	64.57				0.1	76.07		2	7.03		29.31	105.44		14.25		5.42					6.84		12.95					372.85		259.97
																					1.4	124.48		2	3.32		195.82	15.39		9.09		2.31					17.62		4.12					217.44		95.4
																					0.1	1405.73		2	15		293.72	218.14		6.91		0.1					12.25		2.44					171.08		77
																					8.56	1264.48		16.99	9.37		175.05	81.88		7.52		3.32					10.86		11.26					167.87		44.8
																					681.27	571.75		13.12	18.1		217.85	249.08		16.97		4.47					11.54		2					217.55		22.22
																					5500400	155.24		92.48	3.17		354.01	8.36		8.56		17.11					13.11		5.83					597.45		126.39
																					33.99	347.47		2	2.44		398.52	193.39		0.1		28.45					9.87		17.39					135.82		300.99
																					44.91	359.04		11.58	0.2		404.88	138.32		9.1		260.05					5.28		38.92					102.55		96.79
																					268.54	2342.57		14.91	6.28		515.62	391.54		9.58		94.35					0.3		0.2					109.3		24.85
																					10.82	178.21		7.43	0.7		198.16	19.76		9.09		9.05					6.22		9.31					143.2		49.43
																					3.14	58.99		2	0.9		17.41	12.14		6.91		3.78					1.85		4.65					126.16		30.18
																					0.1	3128.59		19.26	32.56		95.64	150.01		17.11		11.88					7.9		11.86					143.75		71.43
																					1.46	3301.16		2	2.78		62.35	131.1		10.56		6.6					8.93		2.01					154.22		19.7
																					14.79	2641.6		2.24	9.01		459.93	276.37		20.36		21.01					8.66		8.99					69.91		48.13
																					0.1	1545.91		2.24	11.23		121.98	168.3		0.19		0.3					7.43		0.7					34.54		4.05
																					11.9	113.99		4.71	12.01		83.82	38.59		0.3		9.07					7.9		0.2					3.11		52.61
																					0.14	60.7		10.96	2.01		114	45.29		19.02		500.88					5.28		26.35					61.18		300.23
																					1.4	115.09		9.87	1.31		196.94	48.39		0.34		124.02					1.36		4.15					20.35		39.88
																					0.1	58.14		11.28	9.37		76.38	39.29		9.49		19.33					1.36		13.76					93.72		99.92
																					12.47	3590.25		4.08	10.71		187.12	77.22		0.1		6181.74					5.43		38.19					38.35		226
																					337.18	369.36		15.2	28.43		423.2	15.77		8.12		463.93					0.3		7.66					60.7		178.75
																					9.49	985.16		11.95	16.49		503.98	50.49		2.31		26.39					0.3		0.9					34.24		44.73
																					55.72	3168.11		13.83	11.59		97.43	220.82		57.41		116.56					2.15		9.77					61.57		10.85
																					14.8	4308.23		2	7.78		121.98	93.17		3.93		155.24					4.12		3.17					77.72		8.36
																					0.1	242.2		2	16.68		35.34	53.97		12.47		2.25					8.9		0.7					448.25		29.41
																					24.72	389.42		18.44	20.82		246.76	49.03		14.8		1.04					2		14.36					1869.71		108.58
																					11.41	236.87		3.46	8.02		211.39	33.94		11.9		23.38					2		14.25					666.6		134.56
																					0.1	1898.87		10.92	11.77		427.59	34.42		17.53		0.42					2		5.23					940.92		43.99
																					4.69	3595.3		5.83	6.64		109.28	45.6		21.2		61.93					2		10.22					116.74		109.1
																					10.05	0.3		14.19	9.21		235.63	4.43		230.29		70.61					2		21.5					162.04		262.55
																					0.1	306.71		19.74	11.37		184.46	30.61		0.3		3.78					4.97		0.2					15.77		1.12
																					0.34	124.04		2	0.23		90.61	5		0.3		4.5					11.95		0.2					233.28		81.8
																					19.18	16.52		6.32	21.06		399.56	165.4		3.88		37.17					17.57		7.65					322.73		11.47
																					0.1	28.52		2	10.04		39.39	175.97		2.31		749.65					10.74		47.66					228.99		521.81
																					2.31	39.06		2.73	13.88		624.8	148.9		0.3		985.16					0.3		16.49					15.29		50.49
																					8.56	157.2		2	1.59		144.41	19.82		0.1		3590.25					4.11		10.71					161.24		77.22
																					4.47	33.03		7.43	21.7		493.19	115.87		10.05		7.52					18.44		12.9					533.83		43.06
																					7.52	2720.33		12.46	13.14		212.37	120.76		0.3		3953.24					0.3		12.97					43.65		144.56
																					12.47	5.88		6	6.67		190.74	85.74		0.3		64.85					2.15		16.82					25.1		177.89
																					8.12	278.57		16.99	10.03		106.74	130.79		0.3		266					0.3		14					45.27		157.65
																					4.91			2			66.61			8.99		13.77					13.93		9.66					187.41		58.12
																					12			14.57			303.15			2.66		64.69					12		12.13					449.11		177.5
																					0.3			2			14.79			10.98		4308.23					9.35		7.78					101.28		93.17
																					16.92			5.55			568.95			14.56		14.59					3.5		2.49					11.75		13.55
																					0.1			5.55			268.45			16.92		0.3					2		23.32					65.17		102.73
																					11.9			10.23			290.97			17.95		0.3					0.3		0.71					73.3		24.11
																					3.32			12.25			66.52			0.3		0.3					2		0.83					26.36		38.37
																					1.4			2			154.64			2		2.25					4.97		0.2					82.4		60.53
																					17.4			5.13			98.24			0.3		25.04					8.73		12.89					178.16		144.3
																					9.1			13.2			130.95			11.9		34.73					2		4.22					473.14		64.57
																					6.35			6.88			146.5			16.24							9.85							843.98
																					0.1			2			34.9			8.52							20.96							2209.04
																					14.25			6.84			372.85			107.77							16.87							151.89
																					6.91			12.25			171.08			10.56							9.69							35.96
																					9.09			17.62			217.44			8.45							4.65							24.92
																					16.97			11.54			217.55			1881.87							9.57							335.05
																					7.52			10.86			167.87			0.39							10.71							104.82
																					8.56			13.11			597.45			10.56							5.98							66.54
																					9.1			5.28			102.55			0.3							0.7							14.22
																					9.58			0.3			109.3			0.3							3.84							47.14
																					0.1			9.87			135.82			33.53							5.43							80.37
																								29.19			4			1.03							3.66							16.43
																					46.55			9.11			146.47			1728.63							9.69							315.32
																					19.53			85.77			4			254.39							14.11							443.1
																					17.11			7.9			143.75			0.4							2							4
																					9.09			6.22			143.2			0.4							3.64							7.83
																					6.91			1.85			126.16			17.09							2.4							16.9
																					0.3			2			205.92			0.3							2							75.34
																					12.35			3.46			78.7			0.3							6.56							52.54
																					3.32			2			518.82			20.28							11.96							5.1
																					0.19			7.43			34.54			29.34							4.04							123.19
																					20.36			8.66			69.91			230.15							11.67							243.74
																					10.56			8.93			154.22			45.11							7.34							134.24
																					0.3			7.9			3.11			6.54							0.2							22.04
																					0.34			1.36			20.35			0.4							8.61							26.96
																					19.02			5.28			61.18			1.83							5.5							23.12
																					9.49			1.36			93.72			390.06							0.77							25.87
																					8.12			0.3			60.7			12.63							0.7							54.7
																					0.1			5.43			38.35			5.2							0.28							45.65
																					2.31			0.3			34.24			1.03							3.97							37.95
																					57.41			2.15			61.57			47.33							5.83							40.69
																					3.93			4.12			77.72			4.64							9.22							56.38
																					38.6			6.8			489.55			1966.16							59							181.14
																					12.47			8.9			448.25			2.95							0.2							0.08
																					11.9			2			666.6			3.78							4.04							99.02
																					17.53			2			940.92			89.28							7.41							104.14
																					14.8			2			1869.71			16							2.51							85.27
																					5.42			11.26			271.43			5.2							3.15							31.73
																					21.2			2			116.74			0.4							0.2							84.77
																					230.29			2			162.04			2.51							0.2							9.93
																					0.3			11.95			233.28			2.04							3.18							26.63
																					0.3			4.97			15.77			73.86							11.15							61.23
																					3.88			17.57			322.73			4.64							10.04							34
																					5.42			12.95			259.97			4.64							0.7							6.56
																					19.59			2			434.03			37.85							6.88							61.92
																					2.31			4.12			95.4			6.97							6.11							9.88
																					3.32			11.26			44.8			1.03							0.2							0.08
																					0.1			2.44			77			6.22							0.2							4.42
																					0.3			0.3			15.29			295.91							7.28							100.5
																					2.31			10.74			228.99			12.63							0.99							111.68
																					10.05			18.44			533.83			21.47							14.24							66.54
																					0.1			4.11			161.24			3.04							6.91							112.44
																					0.3			0.3			43.65			16.75							12.62							49.39
																					0.3			2.15			25.1			14.41							6.34							122.5
																					0.3			0.3			45.27			45.85							2.2							58.99
																					8.99			13.93			187.41
																					32.97			2			76.89
																					10.98			9.35			101.28
																					2.66			12			449.11
																					17.95			0.3			73.3
																					14.56			3.5			11.75
																					16.92			2			65.17
																					0.3			8.73			178.16
																					0.3			2			26.36
																					2			4.97			82.4
																					0.1			2.24			14.99
																					4.47			2			22.22
																					0.1			7.43			34.4
																					0.3			14.86			44.39
																					8.52			20.96			2209.04
																					11.9			2			473.14
																					16.24			9.85			843.98
																					17.11			5.83			126.39
																					28.45			17.39			300.99
																					107.77			16.87			151.89
																					10.56			9.69			35.96
																					8.45			4.65			24.92
																					260.05			38.92			96.79
																					94.35			0.2			24.85
																					0.39			10.71			104.82
																					10.56			5.98			66.54
																					1881.87			9.57			335.05
																					1430.27			13.08			202.2
																					9.05			9.31			49.43
																					11.88			11.86			71.43
																					3.78			4.65			30.18
																					32.71			12.52			35.59
																					26.5			7.66			49.56
																					0.3			0.7			14.22
																					0.3			3.84			47.14
																					33.53			5.43			80.37
																					1.03			3.66			16.43
																					254.39			14.11			443.1
																					1728.63			9.69			315.32
																					0.3			0.7			4.05
																					21.01			8.99			48.13
																					6.6			2.01			19.7
																					0.4			2			4
																					0.4			3.64			7.83
																					5.7			44.57			135.47
																					39.33			8.03			34.3
																					9.07			0.2			52.61
																					0.3			2			75.34
																					0.3			6.56			52.54
																					17.09			2.4			16.9
																					124.02			4.15			39.88
																					19.33			13.76			99.92
																					500.88			26.35			300.23
																					463.93			7.66			178.75
																					6181.74			38.19			226
																					26.39			0.9			44.73
																					116.56			9.77			10.85
																					20.28			11.96			5.1
																					230.15			11.67			243.74
																					45.11			7.34			134.24
																					29.34			4.04			123.19
																					1.83			5.5			23.12
																					0.4			8.61			26.96
																					6.54			0.2			22.04
																					1.04			14.36			108.58
																					2.25			0.7			29.41
																					23.38			14.25			134.56
																					0.42			5.23			43.99
																					70.61			21.5			262.55
																					61.93			10.22			109.1
																					390.06			0.77			25.87
																					1.03			3.97			37.95
																					12.63			0.7			54.7
																					5.2			0.28			45.65
																					4.64			9.22			56.38
																					47.33			5.83			40.69
																					1966.16			59			181.14
																					797.27			3.15			83.43
																					230.12			0.9			57.03
																					37.17			7.65			11.47
																					3.78			0.2			1.12
																					4.5			0.2			81.8
																					47.77			2			71.75
																					17.63			2			47.94
																					173.51			4.25			41.56
																					20.8			3.15			38.64
																					342.1			6.79			79.22
																					2.95			0.2			0.08
																					89.28			7.41			104.14
																					3.78			4.04			99.02
																					749.65			47.66			521.81
																					3.78			6.61			113.58
																					16			2.51			85.27
																					2.51			0.2			9.93
																					0.4			0.2			84.77
																					5.2			3.15			31.73
																					89.97			9.5			52.43
																					5.88			3.04			2.2
																					14.89			10.55			70.93
																					7.52			12.9			43.06
																					73.86			11.15			61.23
																					2.04			3.18			26.63
																					266			14			157.65
																					3953.24			12.97			144.56
																					64.85			16.82			177.89
																					21.84			11.86			50.61
																					4.5			2			118.07
																					13.77			9.66			58.12
																					25.99			13.08			67.18
																					64.69			12.13			177.5
																					0.4			0.2			21.31
																					4.64			10.04			34
																					4.64			0.7			6.56
																					37.85			6.88			61.92
																					6.97			6.11			9.88
																					6.22			0.2			4.42
																					1.03			0.2			0.08
																					295.91			7.28			100.5
																					21.47			14.24			66.54
																					3.04			6.91			112.44
																					12.63			0.99			111.68
																					0.4			2			4.07
																					93.96			0.2			7.42
																					93.19			0.2			9.58
																					14.59			2.49			13.55
																					0.3			0.71			24.11
																					0.3			23.32			102.73
																					0.3			0.83			38.37
																					242.44			0.7			30.49
																					120.07			0.7			18.04
																					49.95			6.78			28.93
																					130.97			0.7			12.85
																					28.49			11.69			118.35
																					25.04			12.89			144.3
																					2.25			0.2			60.53
																					34.73			4.22			64.57
																					90.29			5.57			58.95
																					16.75			12.62			49.39
																					45.85			2.2			58.99
																					14.41			6.34			122.5

## Sheet: Fig 6
log transformed plus 2	IgM preterm	MBL preterm	c3b preterm	c5 preterm	c5a preterm	IL-8 preterm	IL-1b preterm	IL-6 preterm
	7.9674	3.46672	3.50799	2.92942	4.95771	6.39477	5.22817	3.81278
	8.50201	3.62961	7.6338	4.0125	4.75798	5.87806	5.33286	4.29533
	7.66378	2.27875	3.15897	2.53908	5.02369	6.12006	5.45202	1.60206
	7.94415	2.2014	3.54876	3.17202	5.1373	5.28235	5.30285	1.60206
	7.55201	2.50786	4.72118	3.14082	5.91449	6.07173	5.46298	1.44716
	8.65708	3.2634	7.83172	4.17857	4.58447	5.09707	4.95523	4.11361
	8.61461	2.91908	8.27307	3.7165	4.91611	5.58308	5.5966	4.62054
	6.99014	0.60206	1.60206	2.25527	2.63548	2.90956	0.69897	1
	6.94578	1.54407	3.64444	2.30103	4.0228	5.0703	3.58478	1.716
	7.93781	1.88649	3.75732	2.30103	4.30839	3.86723	3.47451	1.98227
	8.38615	3.26741	5.31092	3.97704	2.30103	6.72178	5.70888	2.82866
	7.45229	1.85126	4.70902	2.80956	3.5534	4.86382	4.33351	1.54407
	8.217	2.25042	5.77815	3.95022	4.24743	4.19932	3.98556	1.91381
	7.89244	2.51188	5.77815	3.2465	4.59119	6.36424	5.55052	2.40993
	6.8075	1.51851	4.191	2.50106	2.92221	5.28274	2.68215	0.69897
	7.7018	2.46687	5.51867	2.44404	4.1176	6.00579	4.92649	1
	7.96721	3.18327	5.42187	2.95472	4.44149	6.16538	5.03	1.66276
	7.5878	2.82478	5.18918	3.05038	4.22608	5.95812	4.66026	1.20412
	7.06358	1.32222	4.05687	3.07954	3.58647	4.57054	3.46225	0.90309
	7.48769	1.07918	5.55512	3.02979	3.88773	5.17432	4.26637	3.21985
	6.97298	0.778151	4.56745	3.45378	3.19783	5.2658	4.75533	1.72428
	7.11186	0.30103	4.99351	3.21722	3.70321	5.02425	4.08941	2.87506
	7.44702	1.63347	4.38417	3.2222	3.73215	4.56623	4.43379	1.79934
	7.56751	1.64345	4.59042	3.31848	3.69046	5.32665	4.26508	2.44404
	7.07539	1.34242	4.37451	2.90417	3.53071	5.66521	3.94136	2.35984
	7.28339	2.34044	3.51891	3.33646	4.06397	4.95767	4.11916	1.14613
	7.27099	2.33041	5.43462	3.1186	4.08192	5.17624	4.64004	2.66276
	6.86436	1.98227	2.76938	2.82413	3.93318	5.4506	3.64454	1.04139

## Sheet: Figure 7 a-t
7a IgM			7b C5			7c C5A			7d IL-6			7e IL-10			7f				7g				7h MBL			7 i igM			7j IgG1			7k IgG2			7L IgG3			7M IgG4			7 n c3b			7o C5			7p C5a
Short	Long		Short	Long		Short	Long		Short	Long		Short	Long			VMG 3 L. iners	Other		≤25mm	>25mm			CL ≤25mm	CL >25mm		CL ≤25mm	CL >25mm		CL ≤25mm	CL >25mm		CL ≤25mm	CL >25mm		CL ≤25mm	CL >25mm		CL ≤25mm	CL >25mm		CL ≤25mm	CL >25mm		CL ≤25mm	CL >25mm		CL ≤25mm	CL >25mm
166930	866586		2	2		206.3	203.42		0.39	0.96		1.23	0.07		≤25mm	7	8		0.08	0			25.69	0.37		274355	35988.8		6373402	2231561		4401597	82894.9		65561.3	24922.7		318729	2901.49		5500400	7.7		92.48	8.7		354.01	41.41
2119274	67811.1		13.08	10.92		202.2	427.59		6	0.4		2.02	1		>25mm	21	75		7.88	86.72			0.21	0.11		109863	62166.3		7190146	6001400		50302.3	487688		2540.36	13196.9		5362.86	115392		0.1	0.1		2.24	2		121.98	89.35
927284	213821		9.01	12.62		276.37	49.39		0.46	0.1		0.01	0.01						0	49.96			0.64	0.68		702466	79732		10729515	11956835		463046	305555		8382.66	4276.26		83279.4	66616.1		17.11	34.36		5.83	13.77		126.39	103.41
41987	263890		3.5	38.92		11.75	96.79		0.43	8.39		0.02	1.01						0	0.08			1.11	0.41		747740	80782.2		8053100	11432000		319873	173106		33516.6	3134.69		46588.7	38955.1		28.45	1.46		17.39	21.94		300.99	159.96
314031	115441		12.97	10.96		144.56	114		3.72	0.26		0.68	0.01						98.65	92.95			0.03	2.45		314031	166434		4725546	2885894		658724	258898		11301.3	1507.99		158338	40781.5		94.35	16.1		0.2	8.57		24.85	435.66
41033	623332		13.93	16.87		187.41	151.89		0.81	0.66		0.44	1.68						0.08	0			9.99	0.82		88394.5	117323		35162244	1758457		876737	204131		15827.1	7446.34		85258.9	28241.4		500.88	9.58		26.35	7.56		300.23	176.26
190874	108370		9.88	6.84		315.83	372.85		1.42	0.4		0.68	1						0.15	0			0.35	4.7		56391.8	96691.1		2094117	31908000		196617	1084064		10116.4	15264		15581.3	119414		124.02	38.29		4.15	2		39.88	434.85
109863	48058.6		5.83	3.66		126.39	16.43		0.64	0.16		0.01	1.13						76.67	0			0.49	0.62		3617830	116631		7729368	2897812		1034122	121204		16002.6	17271.4		221137	2510.36		463.93	12.47		7.66	11.7		178.75	104.7
274355	46378.8		2.24	0.2		121.98	22.04		0.8	0.02		0.39	0.7						0	0			5.52	1.02		527390	68220		14451000	17560000		1507819	129312		17111.5	26510.2		297795	2331.14		749.65	17.9		47.66	6.37		521.81	130.9
477746	104368		2	2		241.88	76.89		0.4	0.25		1	1.02						98.72	0			0.73	4.91		153552	151212		5144990	4127433		2371110	4652058		15857.3	24304.9		469642	542369		3953.24	467.5		12.97	9.73		144.56	232.5
56391.8	71473.9		23.32	4.12		102.73	95.4		0.42	0.4		0.75	1						0	0.53			0.01	2.88		64457	357476		2798974	4321033		180500	2749266		8810.36	27072.2		38286.1	366869		13.77	57.1		9.66	14.65		58.12	174.61
88394.5	266442		9.66	2		58.12	473.14		0.11	0.4		0.6	1						65.41	69.17			0.01	0.31		155345	278364		1556000	2770079		72447.4	84759.1		1643.53	111119		10887.6	6081.59		0.3	10.98		23.32	2		102.73	51.09
269879	93263		13.12	2		217.85	154.64		16.83	0.4		0.72	1						88.07	99.47			1.93	0.67		166040	46491.7		7253649	2231715		87947.5	36663.8		12381.1	8246.44		6594.27	2676.41		25.04	9.61		12.89	10.23		144.3	121.69
	57374.3			9.87			135.82			0.84			1.08						99.92	0.08				31.43			87829.4			6129319			3313687			24939.8			422477			268.54			14.91			515.62
	57514.9			2			30.25			3.89			3.46						99.92	100				0.72			1041317			9296900			809762			23256.8			177212			10.82			7.43			198.16
	47041.6			9.82			50.92			0.1			0.01							0.08				0.17			170214			3122400			26748.2			3064.2			3206.5			0.1			19.26			95.64
	97755.2			1.8			4.32			0.1			0.26							0.08				0.41			102573			8897729			117061			7363.16			11967.6			1.46			2			62.35
	79300.9			0.7			14.22			0.1			0.01							0				0.05			59123			3795700			263163			12284.5			27661.9			15.67			2			57.75
	479556			9.57			335.05			20.68			0.99							2.4				0.96			109064			4646900			207526			11176.7			17595.6			13.69			10.92			178.42
	34690.4			10.04			34			0.15			0.94							0				0.14			81531.1			31557361			55290			2131.87			6116.78			0.1			19.74			184.46
	78033.6			10.55			70.93			0.26			0.65							85.22				3.67			284684			17179000			1188615			11086			291941			16.92			5.55			568.95
	155359			2			39.39			6.21			1							13.88				1.23			121631			6517021			397400			4979.96			112538			0.1			5.55			268.45
	440351			15.68			310.61			2.52			1.35							0.08				0.03			34710.1			2916782			63623.3			1867.09			10700			0.1			2			34.9
	74385.9			3.32			15.39			0.33			0.44							0				0.02			68458.6			3726400			129204			2108.41			21139.4			6.35			6.88			146.5
	93968.7			28.43			15.77			0.53			0.9							0				30.03			8227069			3572793			458064			17191.9			88484.4			19.53			85.77			4
	43669.2			0.7			29.41			0.05			0.92							0.08				0.81			702545			2526768			515456			31819.8			90791.9			46.55			9.11			146.47
	65826.1			5.83			40.69			0.09			0.88							99.55				2.92			84001.6			9260000			67048.4			799.93			8897.23			3.32			2			518.82
	84001.6			2			518.82			0.24			0.8							1.8				0.87			134827			39536755			1217774			43801.8			221198			89.81			18.98			159.64
	34241.5			11.28			76.38			0.81			1.18							0				3.42			66979.8			3408088			1706589			19063.1			382666			38.6			6.8			489.55
	204085			9.21			4.43			0.1			0.01							96.77				1.5			71473.9			15567000			970683			18244.1			153387			19.59			2			434.03
	117179			4.12			68.15			6.78			1.69							13.73				0.92			128185			2991700			43362.8			2571.6			2352.1			2.31			4.12			95.4
	46491.7			2			51.09			0.4			1							0				0.57			38206			7852250			111885			8710.2			6337.45			0.1			2.44			77
	38206			2			22.22			0.77			1.11							0.53				0.28			263890			776950			178914			10737.7			27182.2			4.47			2			22.22
	72867			5.13			98.24			1.85			1.82							99.47				0.52			226702			3787656			1012642			14562.5			203090			260.05			38.92			96.79
	67814.2			0.7			18.04			0.55			0.69							0				0.33			85417			21017851			603196			10166.3			115655			9.05			9.31			49.43
	46876.4			0.7			19.76			0.55			1.04							78.32				0.23			62538.6			3734297			446321			15532.6			92165.8			3.78			4.65			30.18
	54213.1			0.2			60.53			2.73			0.96							0				0.3			134131			901869			157835			2613.86			36104.7			6.6			2.01			19.7
	72023.9			3.15			31.73			0.06			0.68							7.5				0.74			154802			5524000			490762			3363.58			131553			21.01			8.99			48.13
	6132.38			2			4			0.03			1.02							0				0.41			100426			3863489			309804			8291.46			34366			9.07			0.2			52.61
	28335.8			7.9			3.11			0.33			0.8							40.44				0.64			1352629			4722797			3370385			68532.2			485287			6181.74			38.19			226
	461086			3.46			1056.07			0.4			1							0.15				0.58			103726			600744			692729			33889.2			151698			116.56			9.77			10.85
	60781.8			8.04			234.93			0.4			1							0				0.04			43669.2			757168			472160			785.32			134381			2.25			0.7			29.41
	67619.6			5.57			58.95			0.52			0.37							0				0.21			65571.6			2067524			1342208			1570.3			386066			1.04			14.36			108.58
	1648161			89.17			176.78			0.82			3.02							0.38				0.06			45736.3			4297576			68029.6			3893.28			6445.86			0.42			5.23			43.99
	20876.5			0.2			0.08			0.1			1.25							0				0.3			108927			4687238			385796			9919.65			71940.3			61.93			10.22			109.1
	57735.4			0.2			21.31			0.05			0.84							98.42				0.009			24642.3			153757			21265.1			12476.4			800			3.78			0.2			1.12
	94507.3			2			71.75			0.009			0.73							0				0.02			107541			3486603			624049			59332.2			97165.4			985.16			16.49			50.49
	193460			0.9			176.29			0.24			0.39							0.23				0.31			196179			3833605			445973			3527.01			90038.5			64.85			16.82			177.89
	66963.4			2.15			230.61			0.56			0.2							0				0.009			39366.8			2698500			23521.7			1553.84			2446.07			0.3			0.71			24.11
	159929			2			116.74			1.73			1							0.08				0.15			54213.1			4356128			49998.5			4413.2			2732.31			2.25			0.2			60.53
	120666			17.39			269.54			0.65			0.29							0				0.67			75537.8			7678749			312436			6457.56			60393.9			34.73			4.22			64.57
	2246300			213.89			356.89			0.4			1							0
	62166.3			2			89.35			0.1			0.98							61.67
	81531.1			19.74			184.46			0.04			0.79							0
	68220			11.7			104.7			1.24			1.09							2.33
	265026			0.2			138.32			0.09			0.1							99.55
	24642.3			0.2			1.12			0.11			0.7							11.25
	491846			4.04			123.19			8.58			0.59							0
	118956			8.02			33.94			2.29			0.79							82.9
	357476			9.73			232.5			1.09			0.01							0
	111102			9.37			39.29			0.08			0.95							0
	108014			6.22			143.2			0.88			1.12							0
	42422.4			10.86			167.87			0.1			0.01							99.7
	226702			9.31			49.43			0.1			0.01							0
	263366			3.15			38.64			0.4			0.82							55.44
	124871			10.74			228.99			0.66			0.45							0
	82206.9			1.36			93.72			1.49			1.03							0
	284684			5.55			568.95			2.12			1							97.22
	258880			2			1869.71			0.4			1							0
	75756.3			0.3			34.24			0.98			1.09							1.28
	34710.1			2			34.9			0.4			1							0
	393350			11.77			34.42			1.59			0.26							88.9
	29693.7			0.7			54.7			0.05			1.03							0
	45672.6			4.97			15.77			0.4			1							0
	136466			15.04			261.61			0.4			1							0
	166434			2			53.54			0.45			0.89							99.7
	8227069			85.77			4			3.62			0.65							0
	95228.2			30.33			127.3			0.1			0.01							0
	62538.6			2.01			19.7			0.17			0.99							0
	191040			9.37			81.88			3.46			1.11							1.95
	103726			9.77			10.85			0.01			0.52							0.08
	158987			18.98			159.64			0.89			0.95							0
	156702			2			72.45			1.45			1.13							3.15
	60791.9			2.4			16.9			0.04			0.94							99.77
	102573			19.26			95.64			0.4			1							24.76
	34008.8			6			190.74			0.1			0.01							0.08
	17002.3			0.2			0.08			0.15			1.37							0
	25985.2			0.3			43.65			0.48			0.84							0.53
	109064			2			57.75			0.4			1							0
	649736			14.57			303.15			0.4			1							31.88
	154802			8.03			34.3			0.13			1.14							0
	198418			11.69			118.35			0.37			0.68							0
	2219.54			2			4.07			0.01			0.95							0
	150653			2			139.31			4.97			1							73.89
	81362.8			3.46			76.61			0.4			1							0
	31824.8			2			26.36			0.4			1							0
[truncated: 8 more columns]

## Sheet: Figure 8
8a	Braided			Monofilament
	mean	sd		mean	sd
IgA	2.398	2.877		1.107	1.046
IgG4	5.35	9.748		2.334	4.116
IgG3	4.095	5.296		1.776	3.549
IgG2	5.915	9.742		1.942	3.302
IgG1	7.367	9.755		1.444	1.851
IgM	4.708	5.818		1.062	1.078
MBL	11.97	22.81		4.141	7.602
8b	Braided			Monofilament
	mean	sd		mean	sd
C5a	11.86	19.78		2.554	4.918
C5	4.211	5.122		1.565	1.61
C3b	13.49	29.53		1.551	3.471
8c	Braided			Monofilament
	mean	sd		mean	sd
IL-8	19.21	40.34		4.135	7.905
IL-1β	9.185	12.62		1.411	2.205
IL-10	5.777	14.57		4.414	11.1
IL-6	4.404	5.284		1.284	1.678
IL-4	3.209	4.409		3.872	6.067
IL-18	4.409	10.04		8.88	27.45
IL-5	2.144	3.633		3.656	8.79
IL-2	10.17	26.43		1.493	2.714
IFN-γ	3.799	8.403		2.765	4.561
TNF-α	3.84	6.486		5.95	13.36
GM-CSF	1.729	1.933		4.942	10.95
8d %	Preterm	Term		8d numbers	Preterm	Term	total
Monofilament	20	80		Monofilament	5	20	25
Braided	57.1429	42.8571		Braided	8	6	14

## Sheet: Figure 9
9b MBL								9b MBL
Braided 12-16w	Braided 20-24 w	Monofilament 12-16w	Monofilament 20-24w	No cerclage 12-16w	No cerclage 20-24w			Braided
1.31	25.69	1.4	0.36	0.44	1.78			Increase between 12-16w and 20-24w				8
1.9	3.22	1.71	0.22	0.22	0.29			Decrease between 12-162 and 20-24w				2
0.04	3.42	0.52	0.03	0.01	0.02
0.77	5.83	15.25	6.68	3.67	5.7			Monofilament
3.43	9.82	0.15	1.93	30.03	0.81			Increase between 12-16w and 20-24w				3
0.64	1.11	0.96	2.14	0.12	0.34			Decrease between 12-162 and 20-24w				4
1.78	3.25	0.28	1	0.02	0.1
0.009	0.05			0.3	0.74
18.34	8.3			0.01	0.08
0.47	0.32			0.58	0.08
				0.12	0.09
				0.02	1.48
				0.06	0.02
				0.22	0.44
				0.01	0.07
				0.01	0.04
9c IgM								9c IgM
Braided 12-16w	Braided 20-24 w	Monofilament 12-16w	Monofilament 20-24w	No cerclage 12-16w	No cerclage 20-24w			Braided
269879	3617830	166930	244280	193460	180198			Increase between 12-16w and 20-24w				5
461086	356459	623332	50875.4	190874	212892			Decrease between 12-162 and 20-24w				5
97755.2	134827	263890	153552	156702	130122
866586	46033.7	927284	387075	42422.4	111028			Monofilament
266442	932024	54213.1	166040	8227069	702545			Increase between 12-16w and 20-24w				3
109863	527390	73175.3	186632	41987	92957.1			Decrease between 12-162 and 20-24w				4
1648161	780629	213821	73424.3	31824.8	40702.2
24642.3	74856			62538.6	134131
4540284	4117306			6132.38	25031.1
228066	98420.3			103726	46470.5
				94507.3	130938
				20876.5	44172.9
				93968.7	129377
				118956	369411
				17002.3	17950.9
				2219.54	119301
9d C3b								9d C3b
Braided 12-16w	Braided 20-24 w	Monofilament 12-16w	Monofilament 20-24w	No cerclage 12-16w	No cerclage 20-24w			Braided
681.27	5500400	0.1	14.8	120.92	110.32			Increase between 12-16w and 20-24w				9
14.42	526.23	107.77	10.56	53.05	107.76			Decrease between 12-162 and 20-24w				1
0.4	38.6	260.05	94.35	8.02	13.69
57.19	2.66	2641.6	1545.91	7.52	16.97			Monofilament
11.9	16.24	2.25	25.04	19.53	46.55			Increase between 12-16w and 20-24w				3
17.11	28.45	5.88	2720.33	14.56	16.92			Decrease between 12-162 and 20-24w				4
6000	6000	16.75	14.41	0.3	2
3.78	4.5			6.6	21.01
678772.2*	1875300*			0.4	0.4
10.56	20.36			116.56	20.28
				47.77	17.63
				2.95	3.78
				369.36	985.16
				236.87	389.42
				1.03	6.22
				0.4	93.19
9e c5								9e c5
Braided 12-16w	Braided 20-24 w	Monofilament 12-16w	Monofilament 20-24w	No cerclage 12-16w	No cerclage 20-24w			Braided
13.12	92.48	2	3.21	0.9	7.66			Increase between 12-16w and 20-24w				7
3.46	13.83	16.87	9.69	9.88	6.79			Decrease between 12-162 and 20-24w				3
1.8	6.8	38.92	0.2	2	2
2	12	9.01	11.23	10.86	11.54			Monofilament
2	9.85	0.2	12.89	85.77	9.11			Increase between 12-16w and 20-24w				4
5.83	17.39	6.67	13.14	3.5	2			Decrease between 12-162 and 20-24w				3
89.17	17.64	12.62	6.34	2	4.97
0.2	0.2			2.01	8.99
150.86	52.06			2	3.64
8.93	8.66			9.77	11.96
				2	2
				0.2	4.04
				28.43	16.49
				8.02	20.82
				0.2	0.2
				2	0.2
9f c5a								9f c5a
Braided 12-16w	Braided 20-24 w	Monofilament 12-16w	Monofilament 20-24w	No cerclage 12-16w	No cerclage 20-24w			Braided
217.85	354.01	206.3	104.59	176.29	442.5			Increase between 12-16w and 20-24w				9
1056.07	8212.7	151.89	35.96	315.83	306.24			Decrease between 12-162 and 20-24w				1
4.32	489.55	96.79	24.85	72.45	110.52
203.42	449.11	276.37	168.3	167.87	217.55			Monofilament
473.14	843.98	60.53	144.3	4	146.47			Increase between 12-16w and 20-24w				3
126.39	300.99	85.74	120.76	11.75	65.17			Decrease between 12-162 and 20-24w				4
176.78	390.11	49.39	122.5	26.36	82.4
1.12	81.8			19.7	48.13
384.12	824.34			4	7.83
154.22	69.91			10.85	5.1
				71.75	47.94
				0.08	99.02
				15.77	50.49
				33.94	49.03
				0.08	4.42
				4.07	9.58
9g IL8								9g IL8
Braided 12-16w	Braided 20-24 w	Monofilament 12-16w	Monofilament 20-24w	No cerclage 12-16w	No cerclage 20-24w			Braided
4286.48	8376.28	1761.15	1330.73	1206.04	4147.11			Increase between 12-16w and 20-24w				9
13184.3	11796	789.36	784.51	1341.77	2051.37			Decrease between 12-162 and 20-24w				1
8.12	6176.82	5051.58	4721.3	2851.17	1556.14
73.66	1928.88	14634.5	9080.63	1256.91	396.73			Monofilament
5377.8	7506.6	1164.74	885.07	1223.33	4817.79			Increase between 12-16w and 20-24w				1
759.92	1471.23	2822.3	1500.52	122.81	1025.72			Decrease between 12-162 and 20-24w				6
158.24	23133.5	66.88	663.41	470.7	399.5
1936.5	5740.3			3201.74	3458.73
1250.45	3828.99			242	652.8
1630.91	3238.61			7250.3	717
				1488.8	3620
				28.95	7761.8
				1844.18	1057.43
				4626	2121.55
				28.63	10.33
				18.89	2619.5
9h IL-6								9h IL-6
Braided 12-16w	Braided 20-24 w	Monofilament 12-16w	Monofilament 20-24w	No cerclage 12-16w	No cerclage 20-24w			Braided
16.83	237.73	0.39	0.24	0.24	2.66			Increase between 12-16w and 20-24w				8
0.4	0.28	0.66	4.05	1.42	0.49			Decrease between 12-162 and 20-24w				2
0.1	1.18	8.39	0.41	1.45	0.7
0.96	0.34	0.46	0.16	0.1	0.1			Monofilament
0.4	2.1	2.73	5.36	3.62	8.02			Increase between 12-16w and 20-24w				4
0.64	1.8	0.11	4.6	0.43	0.67			Decrease between 12-162 and 20-24w				3
0.82	2.57	0.1	0.57	0.4	0.4
0.11	0.19			0.17	0.94
129.9	417.39			0.03	0.01
0.13	0.92			0.01	0.02
				0.009	0.23
				0.1	0.05
				0.53	7.5
				2.29	2.78
				0.15	0.27
				0.01	0.1
9i IL-1B								9i IL-1B
Braided 12-16w	Braided 20-24 w	Monofilament 12-16w	Monofilament 20-24w	No cerclage 12-16w	No cerclage 20-24w			Braided
1048.12	1944.89	69.52	44.36	326.36	580.69			Increase between 12-16w and 20-24w				10
2831.55	2903.86	40.3	28.8	62.9	156.68			Decrease between 12-162 and 20-24w				0
0.05	378.38	733.72	40.04	127.49	94.02
29.82	38.3	1071.51	457.36	43.72	27.66			Monofilament
56.89	237.6	56.26	31.5	27.79	152.62			Increase between 12-16w and 20-24w				2
149.98	210.97	44.11	436.56	0.05	4.49			Decrease between 12-162 and 20-24w				5
96.73	3552.4	5.63	5.68	6.66	3.31
19.78	95.31			39.54	115.99
902.05	3950			0.43	2.87
16.04	30.22			44.86	3.52
				14.34	17.86
				0.62	25.34
				569.28	122.86
				87.37	184.11
				0.67	0.05
				0.17	10.14

## Sheet: Supp fig1
Supp Fig 1 a IL-8											1b IL-6										1c IL-1b										1d IL-2
PT 12-16w	PT 20-24w	PT 30-34w	T 12-16w	T 20-24w	T 30-34w	TI 12-16w	TI 20-24w	TI 30-34w			PT 12-16w	PT 20-24w	PT 30-34w	T 12-16w	T 20-24w	T 30-34w	TI 12-16w	TI 20-24w	TI 30-34w		PT 12-16w	PT 20-24w	PT 30-34w	T 12-16w	T 20-24w	T 30-34w	TI 12-16w	TI 20-24w	TI 30-34w		PT 12-16w	PT 20-24w	PT 30-34w	T 12-16w	T 20-24w	T 30-34w	TI 12-16w	TI 20-24w	TI 30-34w
1761.15	1330.73	3039.51	21.79	47.53	530.29	723.58	593.5	902.3			0.39	0.24	0.52	0.33	0.6	1.01	0.98	0.76	0.76		69.52	44.36	64.54	0.4	4.28	27.06	8.97	19.89	15.62		151.7	152.95	155.79	72.91	126.73	75.83	76.12	86.52	98.24
1206.04	4147.11	24818	78.96	124.13	1345.5	518.91	887.06	4983.3			0.24	2.66	64.98	0.48	0.46	0.4	0.66	0.1	0.4		326.36	580.69	1691.11	9.05	3.11	190.16	6.16	15.14	297.28		22.75	28.83	1.62	86.75	83.11	28.53	85.84	0.2	40.28
1341.77	2051.37	2061.22	1614.77	1987.16	48.99	44.1	77.12	715.1			1.42	0.49	0.16	6.78	0.41	0.55	0.4	0.45	0.4		62.9	156.68	143.75	109.5	86.16	5.45	0.58	0.4	30.39		1.17	0.97	0.98	93.47	84.8	78.06	18	92.44	47.99
2851.17	1556.14	3024.32	4840.25	533.22	168.03	6383.4	1795.1	808.9			1.45	0.7	1.08	1.49	0.78	0.34	0.4	0.4	0.4		127.49	94.02	115.74	200.26	11.49	2.83	40.35	15.33	35.76		153.69	148.45	154.68	89.22	80.56	74.9	54.01	34.11	31.55
4286.48	8376.28	7551.89	449.12	376.66	340.21	825.56	297.1	960.2			16.83	237.73	197.39	0.56	0.1	0.58	0.1	0.4	0.4		1048.12	1944.89	2152.09	0.88	12.2	9.47	8.8	137.79	2.84		1.17	2.22	1.57	71.13	0.2	66.13	0.2	38.41	38.41
13184.3	11796	1915.8	3530.3	751.55	20844.2	2930.6	1656.7	248.1			0.4	0.28	0.4	0.4	0.65	0.44	0.4	0.4	0.4		2831.55	2903.86	2008.42	111.66	13.83	258.7	232.79	41.37	4.68		57.33	8.97	31.55	59.53	72.27	109.62	66.53	42.01	18
1250.45	1608.2	1096.54	553.3	3981.1	588.2	986.88	2879.7	3408.1			129.9	1.8	0.1	0.4	0.4	0.4	0.8	0.4	0.4		902.05	100.77	18.22	2.12	104.38	1.88	38.65	124.33	41.77		1.3	74.38	1	61.07	63.76	54.37	80.18	42.01	36.37
1256.91	3828.99	13407.2	4355.4	494.21	446.7	26173.1	3707.3	4255.5			0.1	417.39	2.59	1.73	0.64	0.4	0.4	0.4	0.4		43.72	3950	397.93	33.18	24.67	2.72	754.48	398.09	52.7		1	3.67	91.77	57.61	71.91	54.01	51.02	43.63	38.41
1223.33	396.73	2850.98	68.08	602.08	494.61	25.29	8471.9	1163.6			3.62	0.1	1.06	0.26	0.88	0.1	0.4	0.4	0.4		27.79	27.66	28.41	0.06	26.45	4.82	33.35	374.65	13.36		24.49	1	268.73	69.57	72.36	0.2	50.57	49.09	26.77
1630.91	4817.79	6851.22	478.1	3774.2	4039.7	3543.55	2657	858.3			0.13	8.02	0.1	0.4	0.4	0.4	0.24	0.4	0.4		16.04	152.62	624.6	1.27	737.38	56.34	117.61	36.78	7.77		0.54	92.13	1	72.06	42.83	71.75	0.2	53.27	115.42
8.12	3238.61	4316.32	6462.5	471.9	4249.4	1273.73	209.6	3846.9			0.1	0.92	0.96	0.4	0.39	1.71	0.4	0.4	1.11		0.05	30.22	115.85	177.14	7.61	249.65	272.9	1.12	100.87		1	93.6	71.54	53.27	62.71	99.14	54.11	56.9	79.08
1546.27	6176.82	547.44	667.72	2636.93	420.95	183.5	89.18	1552			0.81	1.18	22.27	0.65	0.1	0.1	0.4	23.93	0.4		51.4	378.38	28.92	192.66	38.03	2.57	32.91	24.59	10.26		72.92	97.07	73.69	65.12	0.2	0.2	31.55	60.77	44.05
1223.38	1175.71	1737	985.6	269.83	17.58	460.5	4573.17	261.54			0.25	0.52	0.4	0.4	0.36	0.33	0.4	0.1	0.4		16.66	38.44	5.13	3.31	60.09	1.29	4.9	81.76	42.57		151.7	153.94	31.55	54.19	68.13	61.77	53.46	0.2	38.41
73.66	1928.88	860.3	1368.13	542.6	3865.4	342.49	824.4	3307.5			0.96	0.34	0.4	0.89	0.4	0.4	6.21	0.4	0.4		29.82	38.3	37.57	306.09	0.21	62.76	248.97	551.4	36.46		65.67	6.91	19.22	81.32	56.9	62.76	54.67	40.28	34.83
122.81	1025.72	44042.7	177.86	18836.9	2833.1	209.43	119.78	156.41			0.43	0.67	0.52	0.1	0.4	2.42	0.4	0.4	0.1		0.05	4.49	1408.04	5.77	637.65	1714.44	305.45	6.23	3.85		70.97	70.89	36.37	0.2	67.34	70.97	34.11	36.37	0.2
470.7	399.5	3519	6154.4	5682.7	422.54	34837.3	43.3	618.53			0.4	0.4	0.01	2.12	0.4	0.55	2.52	0.4	0.4		6.66	3.31	18.42	98.21	38.89	6.3	1059.59	1.88	2789.91		42.01	28.53	10.29	56.54	56.9	71.46	95.18	31.55	46.61
5377.8	52696.1	730.84	35.48	379	1585.3	4297.24	17.19	1490.79			0.4	6.74	0.35	0.4	0.57	0.4	0.1	0.4	0.1		56.89	5115.44	215.53	47.04	11.28	52.79	500.58	2.12	159.39		43.63	24.42	1	36.37	76.82	44.68	1	55.21	1
759.92	7506.6	297.88	757.2	737.47	117.56	9282.27	1266.05	8756.2			0.64	2.1	0.1	0.84	1.3	0.38	0.1	0.1	0.53		149.98	237.6	3.33	47.3	94.06	3.67	1265.67	129.3	1297.6		66.92	45.89	1	104.61	107.06	74.05	1	1	1
789.36	1471.23	1917.5	192.54	1698.1	887.62	2098.52	10786.1	7689.77			0.66	1.8	0.05	3.89	0.1	0.77	1.52	0.47	0.1		40.3	210.97	4.81	28.46	64.51	6.2	145.83	2380.28	898.91		1	73.09	9	193.58	0.2	89.11	1	1	1
5051.58	784.51	2567.62	403.64	594.1	465.35	542.2	140.22	396.57			8.39	4.05	0.28	0.77	0.4	0.72	6	0.47	0.31		733.72	28.8	128.46	5.24	2.6	6.63	93.42	5.85	45.92		1.12	1	1	151.09	53.27	134.41	7.39	1	1
158.24	4721.3	10134.3	234.35	16.02	32063.3	117.21	104.67	401.33			0.82	0.41	0.1	0.04	0.2	0.4	0.1	0.7	0.26		96.73	40.04	844.29	5.97	0.99	145.75	0.05	2.27	6.68		1	16.14	1	7.5	74.57	54.37	1	1	1
3201.74	23133.5	372	740.5	21.43	1730.15	548.06	584.38	842.01			0.17	2.57	0.08	0.4	0.08	0.81	0.33	0.24	0.41		39.54	3552.4	28.99	9.57	0.17	92.33	50.5	13.23	18.7		0.54	33.01	0.57	61.07	0.43	71.62	1	1	1
242	3458.73	394.38	388.8	1142.07	282.16	377.88	526.57	422.06			0.03	0.94	0.09	0.45	1.14	0.45	0.42	0.45	0.3		0.43	115.99	7.02	8.35	139.81	11.03	14.16	20.98	9.2		0.09	1	0.67	86.28	4.57	64.95	1	1	1
7250.3	652.8	1493.91	23594.7	122.67	751.3	8466.49	1180.06	2150.07			0.01	0.01	16.59	0.4	0.71	0.4	20.68	1.46	1.04		44.86	2.87	184.66	227.24	6.88	2.84	296.76	411.83	169.3		21.71	3.66	0.67	59.7	4.69	55.1	0.92	1	1
1936.5	717	368.32	5603.8	12138.1	618.46	9011.38	914.66	3601.84			0.11	0.02	0.63	4.97	5.05	0.69	3.72	2.19	5.18		19.78	3.52	271.51	210.17	194.27	303.36	727.66	34.99	209.56		11.79	3.8	1	63.42	60.56	88.81	1.27	1	1
14634.5	5740.3	1686.93	1719.62	374.37	7575.23	137.3	630.65	383.66			0.46	0.19	0.35	0.81	1.3	1.16	0.16	0.33	0.47		1071.51	95.31	88.52	66.52	8.56	298.87	3.04	85.14	37.72		1	16.77	0.6	87.59	128.89	93.51	0.62	1.96	1
1488.8	9080.63	297.6	1363.59	132.11	716.26	763.92	3341.68	5924.36			0.009	0.16	0.02	0.88	0.28	0.1	0.51	2.45	4.8		14.34	457.36	3.16	11.75	6.01	10.06	16.22	379.54	812.34		6.69	1.13	0.73	99.66	76.22	0.2	0.8	0.92	1.31
28.95	3620	907.14	1570.46	15345.8	3274.91	2067.73	10950.5	1142.64			0.1	0.23	0.14	1.24	0.4	0.94	2.16	0.13	1.81		0.62	17.86	131.57	97.97	40.79	590.29	312.14	417.78	278.92		1.23	9.83	0.89	85.05	59.7	85.71	0.98	0.85	4.4
1844.18	7761.8	262.55	25879.2	336.9	282.15	8517.91	2054.88	1598.91			0.53	0.05	0.1	0.4	0.4	0.23	2.59	0.11	0.37		569.28	25.34	0.05	112.47	4.9	8.38	674.73	39.61	86.59		1.2	18.85	1	55.1	5.19	0.72	0.82	0.59	0.65
4626	1057.43		1430.7	440.6	1070.6	4044.12	600.18	998.99			2.29	7.5		1.85	1.35	0.4	9.18	0.26	0.11		87.37	122.86		535.33	25.12	34.58	122.07	78.76	79.3		17.43	28.47		171.37	93	40.84	0.79	0.71	0.71
28.63	2121.55		41.07	1221.4	657.91	1813.54	2557.61	2571.24			0.15	2.78		0.1	0.4	0.83	0.22	0.57	0.08		0.67	184.11		0.05	54.47	45.68	124.36	183.24	210.72		0.67	1		1	63.42	211.04	1.08	1	0.59
18.89	10.33		1090.04	2052.27	10348.2	746.39	781.27	265.32			0.01	0.27		0.1	1.51	0.4	0.05	0.08	0.04		0.17	0.05		32.23	46.4	143.57	4.47	18.76	2.74		0.6	1		1	5.68	60.73	0.56	0.5	0.69
1164.74	2619.5		8984.54	1291.7	1565.54	2576.68	237.72	461.75			2.73	0.1		1.09	0.4	0.17	2.88	0.09	0.07		56.26	10.14		1617.46	36.34	74.32	95.62	11.11	28.73		0.71	12.55		1	63.76	0.2	0.84	0.72	0.69
2822.3	885.07		1351.53	34.12	508.63	2426.22	439.73	1475.48			0.11	5.36		0.1	0.04	0.05	0.4	0.09	4.54		44.11	31.5		113.05	1.25	22.39	232.15	16.4	90.27		13.08	0.6		1	0.23	0.69	0.78	0.75	0.8
66.88	1500.52		455.1	436.89	3839.78	6421.8	887.31	1030.09			0.1	4.6		0.1	0.64	0.77	0.02	0.12	0.1		5.63	436.56		58.02	24.86	328.5	9.01	5.24	11.86		1	0.86		1	77.21	81.32	17.97	0.64	0.23
	663.41		849.26	2552.72	2164.26	2000.8	2712.9	26271.3				0.57		0.1	2.79	0.82	0.04	0.32	0.009			5.68		9.46	252.43	272.75	3.88	139.02	188.51			1		1	87.74	92.68	11.34	0.92	31.69
			1165.54	6311.64	59.83	6736.5	1357.76	6344.8						1.59	1.49	0.1	0.33	0.28	0.57					168.58	784.22	0.66	109.94	194.27	40.56					1	1	1	20.9	0.78	20.86
			152.13	4664.25	948.94	11228.5	7923.8	1826						0.55	0.2	0.1	0.26	0.27	0.02					5.8	322.63	18.3	81.21	54.01	4.19					1	1	1	24.06	19.42	8.42
			599.96	2875.81	6825.29	1041.8	13842.8	6128.5						0.37	0.1	0.1	0.11	0.009	0.13					30.68	183.24	615.4	1.14	8.61	16.51					1	1	1	6.26	26.29	20.79
			1721.48	5785.7	3311.09		33.19	705.8						0.52	0.1	0.1		0.03	0.06					105.66	12.47	0.05		2.36	3.13					1	1	1		0.63	5.23
			2604.55	3043.19	478.55									0.13	7.04	0.1								141.88	508.93	118.71								0.86	1	1
			284.17	7324.69	422.96									0.55	0.67	0.1								14.83	130.52	1.25								0.55	1	1
			349	1659.33	74.06									0.15	0.28	0.03								5.09	8.38	2.84								0.33	1	0.36
			140.86	166.41	560.69									0.09	0.3	0.57								12.76	5.73	21.01								0.81	1	1
			137.65	200.67	2688.91									0.05	47.94	0.41								6.9	357.02	530.71								0.75	7.64	1
			24958	10534.9	115.72									0.09	1.26	1.13								424.24	167.01	6.83								32.33	1	1
			474.51	1493.47	854.74									0.08	1.64	0.77								16.58	401.51	57.75								0.71	1	1
			2375.99	1204.89	115.75									3.46	0.08	0.67								298.29	0.89	104.67								1.05	0.47	1
			418.95	34.48	31.15									0.04	0.08	0.08								1.07	10.23	0.32								0.61	0.47	0.65
			6255.3	310.41	3710.46									0.05	0.12	0.34								25.82	3.88	39.57								20.33	0.36	0.58
			19593.5	236.27	106.76									8.58	0.1	0.04								328.95	6.25	3.9								31.56	0.85	0.46
			1783.3	163.78	413.31									0.06	0.22	0.15								5.97	32.96	36.84								8.69	1.04	0.74
				1226.31	11255.2										0.02	0.18									7.31	947.91									8.81	1.33
				213.73	23166.5										0.25	1.36									99.43	1689.89									26.95	1.41
				9005.8	311.1										0.18	0.1									1248.67	6.14									32.73	0.2
				27643.8	23497										0.009	3.08										451.58									8.2	31.01
				2107	2367.8											0.29																				13.38

## Sheet: Supp fig 2
2 A inverse Simpson			2 B SOBs				2 C Inverse Simpson							2d SOBS
L. dominant	L. deplete		L. dominant	L. deplete			I	II	III	IV-B	IV-C	V		I	II	III	IV-B	IV-C	V
1.26335	2.76871		18	8			1.26335	1.02786	1.87095	1.892	2.76871	2.27494		18	9	9	16	8	9
1.01291	1.07443		5	9			1.01291	1.05633	1.43794	2.17113	1.07443	1.39455		5	15	3	20	9	20
1.03948	1.12924		5	7			1.03948	1.07895	2.29214	2.13139	1.12924	1.54777		5	10	17	8	7	6
1.03211	1.892		8	16			1.03211	2.14113	1.7192	2.19909	1.57553	1.6316		8	21	7	19	4	4
1.0008	2.17113		2	20			1.0008	1.23097	1.15037	1.86634	6.93364	1.49712		2	28	23	6	38	4
1.12882	2.29214		30	17			1.12882	1.93271	1.00279	1.00787	3.27756	1.96436		30	7	4	7	50	4
1	2.10529		1	35			1	1.99379	1.05005	2.66298	1.75402	1.9302		1	6	4	6	7	4
1.87095	1.57553		9	4			1.11618	2.02804	1.00661	1.07368	1.7094	2.10856		10	8	8	6	7	6
2.27494	2.14113		9	21			1.03029	1.05464	1.01443	2.14237	6.20668	1.49362		10	15	7	9	45	14
1.11618	2.46511		10	18			1.03065	2.36431	1.25056	1.45341	1.01772	2.05074		5	35	4	24	10	13
1.03029	6.93364		10	38			1.01681	1.00614	1.88113	1.47694	1.25322	1.03188		13	7	10	21	4	10
1.03065	2.13139		5	8			1.0084	1.02285	2.46511	1.65186	1.05137	2.03585		5	13	18	12	3	4
1.01681	2.19909		13	19			1.00379	1.14544	1.71194	1.89717	1.30453	1.93513		5	17	13	22	6	4
1.0084	1.86634		5	6			1.04268	1.01286	1.00514	1.71856	1.05563	1.97784		23	12	6	17	3	3
1.00379	1.00787		5	7			2.10529	2.42387	1.03109	2.23181	3.222	2.04388		35	6	5	15	29	5
1.43794	2.66298		3	6			1.00043	1.06523	1.55169	1.72155	2.15578	1.07809		2	10	15	12	13	16
1.04268	1.07368		23	6			1.00193	1.10747	1.44945	1.27501	1.96353	1.00132		5	13	7	14	12	3
1.02786	2.93514		9	10			1.00069	1.72833	2.93514	1.80673	1.65888	1.00146		2	9	10	4	29	3
1.7192	3.27756		7	50			1.00503	1.91492	1.0015	1.94467	1.05799	1.63697		5	4	2	11	14	3
1.00043	2.15517		2	40			1.00244	1.91832	1.12528	2.62742	1.06555	1.16865		7	6	20	20	4	17
1.15037	2.14237		23	9			1.00729	1.68088	1.02405	2.7991	1.96849	1.00252		5	11	5	22	10	4
1.00279	1.45341		4	24			1.03368	1.84408	1.47342	1.5452	5.17993	1.9833		8	4	15	7	27	3
1.00193	1.47694		5	21			1.03645	1.83412	1.69228	1.49326	1.20466	1.91616		17	6	8	4	9	2
1.39455	1.99379		20	6			1.00653	1.28463	1.03564	4.30234	1.04717			6	4	3	16	8
1.05633	1.65186		15	12			1.02941	1.97829	1.07227	3.45422				17	5	3	35
1.05005	1.75402		4	7			1	1.55414	1.74766	2.16427				1	4	15	21
1.00661	2.07757		8	8			1.00125	1.4122	2.24127	1.88242				3	3	21	25
1.00069	1.89717		2	22			1.00833	2.0725	1.00105	3.27382				3	18	2	15
1.54777	1.71856		6	17			1.00761	2.3574	1.00209	1.0833				13	24	6	18
1.00503	1.7094		5	7			1.00509	1.6839	1.62404	1.46438				7	3	5	25
1.00244	2.61016		7	12			1.01981	1.90091	1.4704	2.1324				5	9	6	14
1.00729	2.23181		5	15			1.00086	1.99715	2.07757	2.86987				2	5	8	24
1.03368	2.36431		8	35			1.12403	1.21434	1.01754	1.80111				4	5	9	3
1.03645	2.37572		17	24			1.00205	1.0065	1.24936	3.14218				3	6	22	42
1.07895	2.41781		10	55			1.01614	2.57829	1.00672	1.67834				7	16	5	14
1.00653	1.72155		6	12			1.02583	1.90888	1.00956					13	4	4
1.01443	2.42387		7	6			1.00146	1.97496	2.61016					3	3	12
1.02941	2.43291		17	21			1.00584	2.13651	1.89731					7	17	4
1.23097	6.20668		28	45			1.2319	2.12696	1.03858					11	20	13
1	2.05074		1	13			1.00612	2.60894	1.34635					6	6	4
1.00125	1.27501		3	14			1.00211	1.0581	1.05553					3	14	5
1.93271	1.70863		7	25			1.04206	1.128	2.37572					9	6	24
1.25056	1.91492		4	4			1.00124	1.04013	1.14326					2	4	27
1.00833	1.80673		3	4			1.37382	2.29912	1.97188					45	23	24
1.88113	1.91832		10	6			1.00057	2.23944	2.43291					2	40	21
1.00761	1.84408		13	4			1.39364	1.55874	1.78502					3	5	7
1.00509	1.94467		7	11			2.15517	1.23743	2.93506					40	13	29
1.71194	1.01772		13	10			1.00379	1.05869	1.01714					5	3	7
1.01981	2.62742		5	20			1.06374		1.02021					4		3
1.00086	2.7991		2	22			1.00356		1.76688					4		22
1.12403	1.25322		4	4			1.00267		1.44972					4		40
1.00205	1.5452		3	7			1.00506		1.53254					5		12
1.00514	2.0725		6	18			1.00367		1.83545					7		19
1.01614	2.3574		7	24			1.00198		1.70863					2		25
1.02583	1.49326		13	4			1.23047		1.49955					29		5
1.00146	1.90091		3	9			1.71534		1.94531					10		10
1.03109	1.99715		5	5			1		1.0287					1		10
1.00584	4.30234		7	16			1.00081		1.00156					2		3
1.2319	3.45422		11	35			1.15833		1.51703					6		13
1.00612	2.16427		6	21			1.03616		1.00104					13		2
1.55169	3.19407		15	44			1.01349		1.31548					5		4
1.00211	1.93821		3	17			1.01313		1					4		1
1.04206	1.05137		9	3			1.17772		1.13511					9		12
1.00124	1.30453		2	6			1.51097		1					4		1
1.37382	1.05563		45	3			2.35978		1					5		1
1.44945	3.222		7	29			1.00241		1.00113					3		3
1.00057	2.15578		2	13			1.01685		1.23872					4		4
1.0015	1.90888		2	4			1.01135		1.26099					4		3
1.12528	1.97496		20	3			1.00082		1.06766					3		10
1.39364	1.88242		3	25			1.44892		1.00541					9		4
1.02405	2.13651		5	17			1.00174		1.26311					3		2
1.47342	3.27382		15	15			1.38105		3.19407					5		44
1.69228	2.72187		8	12			1.01616		1.00285					8		7
1.03564	1.0833		3	18			1.0256		1.93821					4		17
1.07227	1.96353		3	12			2.41781		1.0044					55		5
1.74766	2.60894		15	6			1		1.00212					1		3
1.00379	1.46438		5	25			1.01489		1.00025					6		2
1.6316	1.65888		4	29			1.00071		1.00324					2		6
1.06374	1.05799		4	14			1.01419		1.03664					7		8
2.24127	2.1324		21	14			1.07237		1.87404					3		5
1.00105	2.86987		2	24			1.00922		1.2235					5		7
1.00356	1.06555		4	4			1.0078		1.31528					5		3
1.00209	2.76974		6	41			1.31889		2.72187					7		12
1.00267	1.96849		4	10			1.01109		1.56454					9		9
1.62404	1.80111		5	3			1.01659		1.14941					14		3
1.4704	5.17993		6	27			1.03877		1.25316					4		4
2.02804	1.20466		8	9			1.55129		1.47884					56		10
1.01754	1.04717		9	8			1.25699		1.0091					4		5
1.24936	3.14218		22	42			1.0007		1.46181					3		4
1.00672	1.67834		5	14			1.02544		1					12		1
1.00506			5				1.2372		1.10046					12		22
1.00367			7				1.00035		1.02057					2		2
1.00198			2				1.01216		1.00143					9		2
1.00956			4				1.17059		1.06658					4		27
1.23047			29				1.0469		2.76974					5		41
1.71534			10				1.00056		1.0044					2		9
1			1				1.28947		1.00108					9		3
1.00081			2				1.66304		1.1261					29		7
1.49712			4				1.00887		1.00016					3		2
1.15833			6				1.02323		1.44884					8		7
1.03616			13				1.01262							5
1.01349			5				1.00188							3
1.05464			15				1.02996							13
1.01313			4				1.01039							6
1.96436			4				1.00522							3
1.89731			4				1.00538							4
1.9302			4				1.08441							23
1.17772			9				1.03985							7
1.51097			4				1.05814							3
1.03858			13				1.02017							5
1.34635			4				1.0603							10
2.35978			5				1.00481							6
1.05553			5				1.15935							2
2.10856			6				1.00867							4
1.00241			3				1.00955							5
1.01685			4				1.05166							4
1.01135			4				1.00163							5
1.00082			3				1.01629							3
1.44892			9				1.03661							18
1.00614			7				1.0076							4
1.00174			3				1.09727							16
1.38105			5				1.01502							3
1.01616			8				1.04508							12
1.02285			13				1							1
1.14544			17				1.26382							6
1.0256			4				1.0272							10
1			1				1.13599							17
1.01286			12				1.00173							2
1.01489			6				1.00061							2
1.00071			2				1.0199							12
1.01419			7				1.04098							12
1.07237			3				1.00367							2
1.00922			5				1.71997							16
1.14326			27				1.00364							3
1.97188			24				1.03034							3
1.0078			5				1.13298							24
1.31889			7				1.01157							4
1.06523			10				1.017							3
1.01109			9				1.01367							4
1.49362			14				1.2292							4
1.78502			7				1.08104							10
2.93506			29				1.0024							2
1.01659			14				1.11393							15
1.10747			13				1.00757							3
1.03877			4				1.01335							3
1.55129			56				1.00114							5
1.25699			4				1.86997							26
1.01714			7				1.08458							5
1.02021			3				1.07901							5
1.0007			3				1.03562							4
1.76688			22				1.00268							5
1.02544			12				1							1
1.2372			12				1.00017							2
1.44972			40				1							1
1.53254			12				1							1
1.00035			2
1.01216			9
1.17059			4
1.0469			5
1.83545			19
1.03188			10
1.72833			9
1.00056			2
1.49955			5
1.94531			10
1.28947			9
1.66304			29
1.0287			10
1.00156			3
2.03585			4
1.68088			11
1.00887			3
1.93513			4
1.02323			8
1.01262			5
1.00188			3
1.51703			13
1.00104			2
1.02996			13
1.83412			6
1.01039			6
1.31548			4
1.28463			4
1.00522			3
1.97829			5
1.55414			4
1			1
1.4122			3
1.00538			4
1.13511			12
1.08441			23
1.6839			3
1			1
1.03985			7
1			1
1.00113			3
1.23872			4
1.21434			5
1.05814			3
1.02017			5
1.26099			3
1.0603			10
1.00481			6
1.06766			10
1.15935			2
1.00867			4
1.00955			5
1.00541			4
1.05166			4
1.97784			3
1.26311			2
1.00163			5
1.0065			6
1.01629			3
1.03661			18
1.0076			4
1.09727			16
1.01502			3
1.04508			12
1			1
1.00285			7
1.26382			6
1.0044			5
1.00212			3
1.00025			2
2.57829			16
1.0272			10
1.13599			17
1.00324			6
1.00173			2
1.03664			8
1.87404			5
1.00061			2
1.2235			7
1.0199			12
1.31528			3
1.04098			12
1.00367			2
2.12696			20
1.71997			16
2.04388			5
1.00364			3
1.56454			9
1.0581			14
1.03034			3
1.13298			24
1.128			6
1.14941			3
1.25316			4
1.01157			4
1.017			3
1.07809			16
1.01367			4
1.00132			3
1.00146			3
1.47884			10
1.2292			4
1.08104			10
1.0091			5
1.0024			2
1.63697			3
1.11393			15
1.46181			4
1.00757			3
1			1
1.10046			22
1.01335			3
1.04013			4
1.02057			2
2.29912			23
1.00114			5
2.23944			40
1.86997			26
1.00143			2
1.55874			5
1.16865			17
1.08458			5
1.06658			27
1.07901			5
1.03562			4
1.0044			9
1.00108			3
1.00252			4
1.9833			3
1.1261			7
1.00268			5
1.91616			2
1.00016			2
1			1
1.44884			7
1.00017			2
1			1
1			1
1.23743			13
1.05869			3

[truncated: 3 more sheets: Supp figure 3, Supp figure 4, Supp figure 5]
